# Supplementary material for: Types of vegetables shape composition, diversity, and co-occurrence networks of soil bacteria and fungi in karst areas of southwest China
Source: BMC Microbiol. 2023 Jul 19;23:194. doi: 10.1186/s12866-023-02929-3 (PMC10354930; doi:10.1186/s12866-023-02929-3)
Supplement: Supplementary file 1 — Supplementary Material 1 [file 12866_2023_2929_MOESM1_ESM.xls]

## Sheet: Table lists
Table lists
Table S1	Management information for leafy vegetable and Melon and fruit vegetable
Table S2	High-throughput sequencing and PCR programs and Data processing in this study
Table S3	ANOVA of soil environmental factors
Table S4	ANOVA of the diversity index of soil bacteria and fungi in vegetable soil
Table S5	ANOVA of average relative abundance of the top 10 phyla of bacteria and fungi in vegetable soil of Karst area（%）
Table S6	Distribution frequency of bacteria and fungi at the OTU level
Table S7	The core OTUs which distributed in all sampling sites
Table S8	Correlation of dominant bacterial and fungal phyla and environmental factors
Table S9	Pearson correlation analysis of environmental factors
Table S10	Keystone taxa of bacterial-fungal interkingdom co-occurrence network in the leafy vegetable soil
Table S11	Keystone taxa of bacterial-fungal interkingdom co-occurrence network in the melon and fruit vegetable soil
Table S12	Keystone taxa of bacterial-bacterial and fungal-fungal intra-kingdom network in the leafy vegetable soil
Table S13	Keystone taxa of bacterial-bacterial and fungal-fungal intra-kingdom networks in the melon and fruit vegetable soil

## Sheet: TableS1
Table S1 Management information for leafy vegetable and Melon and fruit vegetable
Leafy vegetable	Melon and fruit vegetable
First of all, the vegetable field was cleared, then plowed deeply (0-30 cm) with a plough, rototilled, spread 500kg of organic fertilizer per acre, started a monopoly, and the soil was disinfected by root irrigation during the seedling and re-settlement period (1.5 kg copper sulfate dissolved in 30 kg water), finally transplanted seedlings after mulching, cabbage and kale were planted at 40*50cm …	First of all, the vegetable field was cleared, and then the vegetable seedlings were transplanted by deep plowing (0-30 cm), rototilling, spreading 1000 kg of organic fertilizer per acre, starting the monopoly, spraying copper sulfate solution for disinfection (and the soil was also disinfected by root irrigation during the seedling and early fruiting stage (1.5 kg copper sulfate dissolved in 30 …
Notes: organic fertilizer (produced from the pig farm of Xingyi Hongxin Integrated Service Demonstration Base of New Rural Development Research Institute of Guizhou University), straw accounts for about 80%; pig manure manure accounts for about 20%, add Ubiquitous and microbial enzyme bacterial agent to ferment in the fermentation tank, control moisture 45-60%, temperature 70 ℃, according to the …

## Sheet: Table S2
Table S2 High-throughput sequencing and PCR programs and Data processing in this study
Use	Domain	Primers	Sequences (5' to 3')	PCR reaction parameters	References
High-throughput sequencing	Bacteria	338F	ACTCCTACGGGAGGCAGCAG	a. 1× (3 minutes at 95°C) b. number of cycles (27) × (30 seconds at 95°C；30 seconds at annealing temperature °C；45 seconds at 72°C) c. 10 minutes at 72°C，10°C until halted by user	(Huse et al., 2008; Fadrosh et al., 2014; Nan et al., 2016)
		806R	GGACTACHVGGGTWTCTAAT
	Fungi	ITS1F	CTTGGTCATTTAGAGGAAGTAA	a. 1× (3 minutes at 95°C) b. number of cycles (35) × (30 seconds at 95°C；30 seconds at annealing temperature °C；45 seconds at 72°C) c. 10 minutes at 72°C，10°C until halted by user	(Adams et al., 2013)
		ITS2R	GCTGCGTTCTTCATCGATGC
Data processing	Raw fastq files were demultiplexed, quality-filtered using QIIME with the following criteria: (i) the 300 bp reads were truncated at any site receiving an average quality score of <20 over a 50 bp sliding window, and the truncated reads shorter than 50 bp were discarded, reads containing ambiguous characters were also discarded; (ii) only overlapping sequences longer than 10 bp were assembled acc…
Notes：1. Adams, R.I., M. Miletto, J.W. Taylor, T.D. Bruns. 2013. Dispersal in microbes: fungi in indoor air are dominated by outdoor air and show dispersal limitation at short distances. The ISME journal. 7(7):1262-73. dhttps://doi.org/10.1038/ismej.2013.28 2. Fadrosh, D.W., B. Ma, P. Gajer, N. Sengamalay, S. Ott, R.M. Brotman, J. Ravel. 2014. An improved dual-indexing approach for multiplexed 16…

## Sheet: Table S3
Table S3 ANOVA of soil environmental factors
Indices	groups	Mean±SD
pH	Cabbage soil	7.62±0.12a
	Kale soil	7.16±0.17bc
	Uncultivated soil	7.13±0.02c
	Cucumber soil	7.03±0.15c
	Tomato soil	7.43±0.36ab
OM	Cabbage soil	32.02±2.15c
	Kale soil	44.99±11.68b
	Uncultivated soil	56.57±1.06a
	Cucumber soil	21.25±1.09d
	Tomato soil	34.04±0c
AN	Cabbage soil	187.08±16.69ab
	Kale soil	230.29±71.01a
	Uncultivated soil	246.79±12.55a
	Cucumber soil	87.65±3.88c
	Tomato soil	157.77±18.17b
AP	Cabbagesoil	19.47±6.38d
	Kale soil	107.91±15.78b
	Uncultivated soil	33.48±1.45cd
	Cucumber soil	46.3±9.88c
	Tomato soil	147.09±11.01a
AK	Cabbage soil	176.65±10.59c
	Kale soil	411.98±44.53ab
	Uncultivated soil	128.44±6.91d
	Cucumber soil	394.32±2.62b
	Tomato soil	445.42±27.08a
TN	Cabbage soil	1.67±0.16cd
	Kale soil	2.51±0.42b
	Uncultivated soil	3.12±0a
	Cucumber soil	1.3±0.02d
	Tomato soil	2.03±0.05c
TP	Cabbage soil	1.51±0.18b
	Kale soil	2.25±0.42a
	Uncultivated soil	1.06±0.07b
	Cucumber soil	2.39±0.5a
	Tomato soil	2.06±0.08a
TK	Cabbage soil	12.09±0.24a
	Kale soil	9.53±0.33b
	Uncultivated soil	4.14±0.02d
	Cucumber soil	8.33±0.1c
	Tomato soil	8.99±0.88b
CA	Cabbage soil	6.91±0.4a
	Kale soil	6.46±1.72a
	Uncultivated soil	6.97±0.28a
	Cucumber soil	7.97±1.64a
	Tomato soil	6.76±0.14a
UR	Cabbage soil	0.68±0.21e
	Kale soil	1.96±0.13c
	Uncultivated soil	3.36±0.07a
	Cucumber soil	1.16±0.02d
	Tomato soil	2.72±0.27b
SU	Cabbage soil	20.37±5.2b
	Kale soil	38.3±8.98a
	Uncultivated soil	21.58±2.3b
	Cucumber soil	21.68±2.54b
	Tomato soil	23.74±3.2b
PHO	Cabbage soil	0.64±0.49a
	Kale soil	0.33±0.12ab
	Uncultivated soil	0.71±0.03a
	Cucumber soil	0.11±0.01d
	Tomato soil	0.25±0.02ab
Notes: Abbreviation: SD: Standard Deviation; ANOVA: Analysis of variance; OM: organic matter (g·kg-1); AN: alkaliehydrolyzable nitrogen (mg·kg-1); AP: available phosphorus (mg·kg-1); AK: available kalium (g·kg-1); TN: total nitrogen (g·kg-1); TP: total phosphorus(g·kg-1); TK: total kalium (g·kg-1); CA: catalase (0.1mol/KMnO4, ml·g-1·(20min)-1); UR: urease (NH3-N, mg·g-1·(24h)-1); SU: sucrase (Glu…

## Sheet: Table S4
Table S4 ANOVA of the diversity index of soil bacteria and fungi in vegetable soil
Bacteria	Group	Mean±SD	Fungi	Group	Mean±SD
Sobs	Cabbage soil	3223±110.979a	Sobs	Cabbage soil	551.50±69.649ab
	Kale soil	3088.333±142.138abc		Kale soil	458.50±221.755ab
	Uncultivated soil	2924.666±36.295c		Uncultivated soil	677.67±41.307a
	Cucumber soil	3125.666±57.743ab		Cucumber soil	598.67±8.962ab
	Tomato soil	3021±64.373bc		Tomato soil	396.67±40.501b
Shannon	Cabbage soil	6.974±0.048a	Shannon	Cabbage soil	2.83±0.694a
	Kale soil	6.936±0.069ab		Kale soil	2.68±1.687a
	Uncultivated soil	6.866±0.06b		Uncultivated soil	4.37±0.157a
	Cucumber soil	6.891±0.055ab		Cucumber soil	3.86±0.132a
	Tomato soil	6.934±0.038ab		Tomato soil	3.37±0.184a
Simpson	Cabbage soil	0.002±0a	Simpson	Cabbage soil	0.24±0.152a
	Kale soil	0.002±0a		Kale soil	0.34±0.364a
	Uncultivated soil	0.002±0a		Uncultivated soil	0.036±0.004a
	Cucumber soil	0.002±0a		Cucumber soil	0.053±0.012a
	Tomato soil	0.002±0a		Tomato soil	0.077±0.013a
ACE	Cabbage soil	4504.023±167.613a	ACE	Cabbage soil	686.54±53.269a
	Kale soil	4481.82±478.314a		Kale soil	597.73±209.825ab
	Uncultivated soil	4038.808±34.395a		Uncultivated soil	736.16±43.163a
	Cucumber soil	4476.336±115.235a		Cucumber soil	733.07±26.877a
	Tomato soil	4256.433±84.655a		Tomato soil	484.98±47.363b
Chao1	Cabbage soil	4516.604±182.667a	Chao1	Cabbage soil	680.11±53.555ab
	Kale soil	4384.07±323.526ab		Kale soil	592.89±229.025ab
	Uncultivated soil	4067.426±51.338b		Uncultivated soil	753.19±55.114a
	Cucumber soil	4536.356±209.757a		Cucumber soil	746.73±29.185a
	Tomato soil	4298.639±122.053ab		Tomato soil	490.35±56.009b
Notes: SD: Standard Deviation; ANOVA: Analysis of variance; ANOVA shows the significance among groups at α=0.05 level using the Duncan method.

## Sheet: Table S6
	Table S6 Distribution frequency of bacteria and fungi at the OTU level
	Sample	Bacteria	Fungi
	1	0.170855	0.373755
	2	0.122832	0.176743
	3	0.0932153	0.117354
	4	0.0713864	0.064367
	5	0.0572271	0.0504979
	6	0.0468437	0.0387624
	7	0.0458997	0.0280939
	8	0.0336283	0.0234708
	9	0.0318584	0.0184922
	10	0.0260767	0.0163585
	11	0.0326844	0.0135135
	12	0.0239528	0.012091
	13	0.0233628	0.0110242
	14	0.0235988	0.00604552
	15	0.0214749	0.0103129
	16	0.0182891	0.0056899
	17	0.0185251	0.00711238
	18	0.020059	0.00675676
	19	0.019823	0.00640114
	20	0.0224189	0.00426743
	21	0.0759882	0.00889047

## Sheet: Table S5
Table S5 ANOVA of average relative abundance of the top 10 phyla of bacteria and fungi in vegetable soil of Karst area（%）
Bacteria	Phylum	Cabbage soil	Kale soil	Uncultivated soil	Cucumber soil	Tomato soil
	Proteobacteria	23.6%（b）	24.02%（b）	18.55%（b）	30.29%（a）	22.59%（b）
	Acidobacteriota	20.62%（ab）	19.99%（b）	28.88%（a）	18.92%（b）	21.7%（ab）
	Actinobacteriota	13.07%（c）	17.95%（ab）	21.12%（a）	15.02%（bc）	14.27%（bc）
	Chloroflexi	16%（a）	11.41%（b）	8.38%（c）	15.8%（a）	13.51%（ab）
	Gemmatimonadota	5.01%（a）	6.54%（a）	2.57%（b）	5.03%（a）	6.77%（a）
	Bacteroidota	4.4%（a）	5.68%（a）	3.85%（a）	4.16%（a）	5.59%（a）
	Myxococcota	2.95%（a）	3.13%（a）	2.72%（a）	2.81%（a）	3.2%（a）
	Methylomirabilota	4.08%（a）	2.16%（ab）	3.47%（a）	1.01%（b）	2.26%（ab）
	Planctomycetota	1.38%（c）	2.06%（b）	2.65%（a）	1.06%（c）	2.99%（a）
	Verrucomicrobiota	1.37%（b）	0.88%（b）	2.1%（a）	0.83%（b）	0.99%（b）
	others	7.53%（a）	6.18%（ab）	5.72%（ab）	5.06%（b）	6.13%（ab）
Fungi	Phylum	Cabbage soil	Kale soil	Uncultivated soil	Cucumber soil	Tomato soil
	Ascomycota	46.17%（b）	47.08%（b）	77.93%（ab）	73.33%（ab）	90.91%（a）
	Olpidiomycota	44.59%（a）	39.72%（a）	0.19%（a）	0.01%（a）	0.09%（a）
	Mortierellomycota	4.96%（c）	7.38%（c）	15.32%（b）	23.35%（a）	7.06%（c）
	Basidiomycota	2.44%（a）	4.27%（a）	3.29%（a）	0.98%（a）	0.87%（a）
	Rozellomycota	0.81%（a）	1.09%（a）	0.93%（a）	0.92%（a）	0.84%（a）
	Chytridiomycota	0.34%（b）	0.42%（b）	1.21%（a）	0.59%（b）	0.04%（b）
	Glomeromycota	0.55%（ab）	0.02%（c）	0.88%（a）	0.42%（bc）	0.01%（c）
	Blastocladiomycota	0.10%（ab）	0.01%（b）	0.02%（b）	0.12%（ab）	0.18%（a）
	Kickxellomycota	0.02%（b）	0.00%（b）	0.19%（a）	0.00%（b）	0.00%（b）
	Basidiobolomycota	0.00%（b）	0.00%（b）	0.00%（b）	0.21%（a）	0.00%（b）
	others	0.03%（bc）	0.01%（c）	0.05%（b）	0.08%（a）	0.01%（c）
Notes: ANOVA (Analysis of variance) shows the significance among groups at α=0.05 level using the Duncan method.

## Sheet: Table S7
Table S7 The core OTUs which distributed in all sampling sites
Bacteria			Average relative abundance
OTU	Cabbage soil	Kale soil	Uncultivated soil	Cucumber soil	Tomato soil	Phylum	Class
OTU3950	0.00028533	0.000268729	0.000338938	9.68394e-05	8.47345e-05	p__Proteobacteria	c__Gammaproteobacteria
OTU9172	0.000254203	0.000421251	0.000314728	0.000133154	0.000193679	p__Actinobacteriota	c__Actinobacteria
OTU2126	0.00233971	0.000631877	0.000689981	0.000871555	0.000351043	p__Actinobacteriota	c__Actinobacteria
OTU10343	0.000155635	0.000355885	0.000181574	0.000229994	0.000423672	p__Acidobacteriota	c__Vicinamibacteria
OTU1045	2.59391e-05	4.35777e-05	2.42099e-05	2.42099e-05	6.05246e-05	p__Dependentiae	c__Babeliae
OTU12125	2.07513e-05	0.000116207	1.21049e-05	4.84197e-05	0.000593141	p__Firmicutes	c__Clostridia
OTU4503	0.000124508	8.71555e-05	7.26296e-05	0.000145259	2.42099e-05	p__Proteobacteria	c__Alphaproteobacteria
OTU3880	0.000575849	0.000610088	0.000702086	0.00116207	0.000605246	p__Proteobacteria	c__Gammaproteobacteria
OTU10537	0.000783362	0.000646403	0.000532617	0.00200942	0.000798925	p__Proteobacteria	c__Alphaproteobacteria
OTU2047	0.000295706	0.00012347	0.000278413	0.000459987	0.000435777	p__Acidobacteriota	c__Vicinamibacteria
OTU7470	0.000752235	0.000726296	0.000532617	0.00104102	0.000581036	p__Acidobacteriota	c__Blastocatellia
OTU749	2.59391e-05	4.35777e-05	4.84197e-05	1.21049e-05	6.05246e-05	p__Myxococcota	c__Polyangia
OTU5656	0.000482468	0.000588299	6.05246e-05	0.000387358	0.000387358	p__Proteobacteria	c__Gammaproteobacteria
OTU8424	0.000513595	0.000660929	0.000108944	0.000399463	0.000193679	p__Chloroflexi	c__JG30-KF-CM66
OTU6572	0.000233452	0.00012347	1.21049e-05	8.47345e-05	2.42099e-05	p__Myxococcota	c__Polyangia
OTU11225	8.8193e-05	5.08407e-05	4.84197e-05	3.63148e-05	7.26296e-05	p__Planctomycetota	c__Planctomycetes
OTU7918	3.1127e-05	0.000174311	9.68394e-05	8.47345e-05	0.000326833	p__Chloroflexi	c__Chloroflexia
OTU11279	2.07513e-05	4.35777e-05	0.000338938	3.63148e-05	4.84197e-05	p__Chloroflexi	c__Chloroflexia
OTU6796	0.000280143	0.000530196	0.00366779	0.000266308	0.000375253	p__Actinobacteriota	c__Thermoleophilia
OTU10937	7.78174e-05	4.35777e-05	9.68394e-05	2.42099e-05	6.05246e-05	p__Planctomycetota	c__OM190
OTU5301	0.000264579	0.000297781	0.000157364	0.000581036	0.000290518	p__Proteobacteria	c__Alphaproteobacteria
OTU11218	5.70661e-05	0.000370411	2.42099e-05	6.05246e-05	0.000242099	p__Chloroflexi	c__Chloroflexia
OTU6008	0.00133327	0.0026074	0.00383726	0.00124681	0.00183995	p__Proteobacteria	c__Gammaproteobacteria
OTU308	0.000197137	0.000530196	4.84197e-05	0.000169469	0.000568931	p__Proteobacteria	c__Gammaproteobacteria
OTU335	0.00028533	0.000559248	0.0012226	9.68394e-05	2.42099e-05	p__Actinobacteriota	c__Actinobacteria
OTU5463	0.000150447	0.000145259	0.000242099	0.000133154	0.000133154	p__Chloroflexi	c__Anaerolineae
OTU1672	5.18783e-06	6.53666e-05	6.05246e-05	8.47345e-05	0.000133154	p__Proteobacteria	c__Gammaproteobacteria
OTU10955	0.000689981	0.00116207	0.00118628	0.000556827	0.00148891	p__Chloroflexi	c__Anaerolineae
OTU9065	0.000129696	0.000116207	0.000133154	0.000435777	0.000157364	p__Proteobacteria	c__Gammaproteobacteria
OTU3247	6.22539e-05	5.08407e-05	1.21049e-05	0.000278413	1.21049e-05	p__Patescibacteria	c__Parcubacteria
OTU7121	0.000186762	0.00012347	4.84197e-05	0.000496302	0.000193679	p__Bacteroidota	c__Bacteroidia
OTU11246	1.55635e-05	5.08407e-05	3.63148e-05	2.42099e-05	7.26296e-05	p__Actinobacteriota	c__Actinobacteria
OTU5518	7.78174e-05	4.35777e-05	1.21049e-05	3.63148e-05	1.21049e-05	p__Patescibacteria	c__Saccharimonadia
OTU23	5.70661e-05	0.000145259	2.42099e-05	2.42099e-05	0.000193679	p__Planctomycetota	c__Planctomycetes
OTU10651	9.33809e-05	0.000167048	4.84197e-05	0.000108944	0.000169469	p__Planctomycetota	c__Pla4_lineage
OTU1787	0.000482468	0.000283255	0.000326833	0.000581036	0.000484197	p__Proteobacteria	c__Gammaproteobacteria
OTU770	0.000108944	0.000137996	8.47345e-05	0.000145259	0.000121049	p__Proteobacteria	c__Alphaproteobacteria
OTU6247	0.000503219	0.000435777	0.000496302	0.000459987	0.00078682	p__Myxococcota	c__Polyangia
OTU5529	0.000373523	0.000268729	0.000145259	0.000205784	0.000121049	p__Proteobacteria	c__Gammaproteobacteria
OTU3	3.1127e-05	0.000181574	0.000484197	1.21049e-05	0.000169469	p__Actinobacteriota	c__Thermoleophilia
OTU7329	8.8193e-05	0.000130733	7.26296e-05	0.000157364	4.84197e-05	p__Actinobacteriota	c__Actinobacteria
OTU6451	0.00170679	0.00200458	0.00111365	0.00111365	0.00158575	p__Methylomirabilota	c__Methylomirabilia
OTU878	7.26296e-05	0.000660929	0.000375253	9.68394e-05	0.000423672	p__Actinobacteriota	c__Actinobacteria
OTU10727	0.000326833	0.000428514	0.00124681	0.000278413	0.000254203	p__Acidobacteriota	c__Subgroup_18
OTU3222	0.000155635	0.000130733	0.000714191	7.26296e-05	6.05246e-05	p__NB1-j	c__norank_p__NB1-j
OTU4560	0.000150447	0.000101681	0.000508407	2.42099e-05	7.26296e-05	p__Acidobacteriota	c__Vicinamibacteria
OTU8371	0.000347584	0.00024694	0.000472092	0.000145259	0.000229994	p__Chloroflexi	c__KD4-96
OTU10946	1.55635e-05	1.45259e-05	2.42099e-05	1.21049e-05	3.63148e-05	p__Bacteroidota	c__Bacteroidia
OTU3467	5.18783e-06	1.45259e-05	4.84197e-05	6.05246e-05	3.63148e-05	p__Bacteroidota	c__Bacteroidia
OTU7614	2.59391e-05	8.71555e-05	1.21049e-05	7.26296e-05	9.68394e-05	p__Armatimonadota	c__norank_p__Armatimonadota
OTU9850	0.000243828	5.08407e-05	7.26296e-05	3.63148e-05	2.42099e-05	p__Acidobacteriota	c__Blastocatellia
OTU5800	0.000306082	0.000152522	0.000145259	3.63148e-05	0.000108944	p__Acidobacteriota	c__Vicinamibacteria
OTU5386	1.03757e-05	5.08407e-05	3.63148e-05	1.21049e-05	2.42099e-05	p__Acidobacteriota	c__Thermoanaerobaculia
OTU10699	0.000741859	0.000522933	0.000750505	0.00125891	0.000629456	p__Chloroflexi	c__KD4-96
OTU8968	0.000544722	0.000588299	0.000544722	0.000823135	0.000568931	p__Proteobacteria	c__Alphaproteobacteria
OTU7654	1.55635e-05	4.35777e-05	2.42099e-05	1.21049e-05	2.42099e-05	p__Planctomycetota	c__Planctomycetes
OTU4685	1.03757e-05	2.17889e-05	3.63148e-05	2.42099e-05	6.05246e-05	p__Proteobacteria	c__Gammaproteobacteria
OTU2319	9.33809e-05	2.17889e-05	2.42099e-05	0.000193679	4.84197e-05	p__Bacteroidota	c__Bacteroidia
OTU7524	0.000254203	0.000217889	0.000145259	4.84197e-05	0.000145259	p__Cyanobacteria	c__Cyanobacteriia
OTU5038	0.000145259	9.44184e-05	1.21049e-05	0.000108944	3.63148e-05	p__Chloroflexi	c__Chloroflexia
OTU2804	0.00202325	0.000682718	0.00301413	0.00130733	0.00150101	p__Acidobacteriota	c__Vicinamibacteria
OTU1198	2.07513e-05	1.45259e-05	3.63148e-05	2.42099e-05	1.21049e-05	p__Actinobacteriota	c__Acidimicrobiia
OTU10877	4.66904e-05	5.81036e-05	1.21049e-05	1.21049e-05	0.000193679	p__Gemmatimonadota	c__Gemmatimonadetes
OTU6263	2.07513e-05	0.000116207	2.42099e-05	3.63148e-05	3.63148e-05	p__Planctomycetota	c__Planctomycetes
OTU1569	0.00071592	0.00106765	0.000484197	0.00124681	0.000932079	p__Proteobacteria	c__Alphaproteobacteria
OTU2466	5.18783e-06	7.26296e-06	1.21049e-05	1.21049e-05	1.21049e-05	p__Bdellovibrionota	c__Bdellovibrionia
OTU1674	0.000664042	0.000806188	0.000108944	0.000157364	0.00076261	p__Chloroflexi	c__Anaerolineae
OTU8498	0.000280143	6.53666e-05	0.000229994	0.000242099	0.000193679	p__Actinobacteriota	c__Actinobacteria
OTU6216	5.18783e-06	4.35777e-05	0.000399463	1.21049e-05	4.84197e-05	p__Proteobacteria	c__Alphaproteobacteria
OTU7591	0.000207513	0.000203363	0.000266308	3.63148e-05	0.000121049	p__Bacteroidota	c__Bacteroidia
OTU3912	0.00163416	0.00400189	0.000278413	0.00280834	0.00300202	p__Gemmatimonadota	c__Gemmatimonadetes
OTU1083	4.66904e-05	2.90518e-05	2.42099e-05	4.84197e-05	2.42099e-05	p__Proteobacteria	c__Gammaproteobacteria
OTU6039	0.000223076	0.000174311	7.26296e-05	0.000169469	0.000193679	p__Proteobacteria	c__Alphaproteobacteria
OTU11188	5.18783e-06	5.81036e-05	1.21049e-05	4.84197e-05	4.84197e-05	p__Proteobacteria	c__Alphaproteobacteria
OTU6531	3.1127e-05	4.35777e-05	8.47345e-05	3.63148e-05	6.05246e-05	p__Proteobacteria	c__Gammaproteobacteria
OTU5993	1.55635e-05	3.63148e-05	6.05246e-05	3.63148e-05	4.84197e-05	p__Acidobacteriota	c__Thermoanaerobaculia
OTU6036	8.8193e-05	5.08407e-05	2.42099e-05	0.000133154	0.000193679	p__Proteobacteria	c__Gammaproteobacteria
OTU6642	0.000103757	2.17889e-05	2.42099e-05	0.000108944	1.21049e-05	p__Acidobacteriota	c__Thermoanaerobaculia
OTU2293	0.00130733	0.00422704	0.0022152	0.00435777	0.00452724	p__Proteobacteria	c__Gammaproteobacteria
OTU6647	0.000217889	0.000297781	7.26296e-05	0.000266308	0.000254203	p__Proteobacteria	c__Alphaproteobacteria
OTU9372	0.000243828	0.000130733	9.68394e-05	3.63148e-05	9.68394e-05	p__Verrucomicrobiota	c__Verrucomicrobiae
OTU7824	0.000845616	5.08407e-05	0.000714191	9.68394e-05	8.47345e-05	p__Acidobacteriota	c__Blastocatellia
OTU8363	0.0005966	0.000486618	0.000217889	2.42099e-05	0.000472092	p__Bacteroidota	c__Bacteroidia
OTU2369	0.000456529	0.000610088	0.000229994	0.00283255	0.000726296	p__Proteobacteria	c__Alphaproteobacteria
OTU6577	0.000243828	0.00031957	0.000181574	0.000157364	0.000181574	p__Acidobacteriota	c__Acidobacteriae
OTU3153	9.33809e-05	0.000174311	7.26296e-05	0.000193679	0.000399463	p__Chloroflexi	c__Anaerolineae
OTU7937	3.63148e-05	7.98925e-05	7.26296e-05	1.21049e-05	0.000351043	p__Chloroflexi	c__Chloroflexia
OTU7177	0.00165492	0.00472818	0.00117418	0.0026994	0.00259045	p__Acidobacteriota	c__Blastocatellia
OTU1983	0.000145259	0.000181574	0.000459987	3.63148e-05	0.000181574	p__Acidobacteriota	c__Vicinamibacteria
OTU5948	0.000482468	0.000559248	4.84197e-05	0.000544722	0.000895764	p__Acidobacteriota	c__Vicinamibacteria
OTU2687	0.00284293	0.00192468	0.00272361	0.00702086	0.00347411	p__Proteobacteria	c__Gammaproteobacteria
OTU2827	2.07513e-05	2.17889e-05	2.42099e-05	0.000133154	1.21049e-05	p__Proteobacteria	c__Gammaproteobacteria
OTU6452	0.000456529	0.000486618	0.000895764	2.42099e-05	0.00137996	p__Acidobacteriota	c__Vicinamibacteria
OTU10396	9.33809e-05	0.000130733	3.63148e-05	0.000157364	0.000254203	p__Bacteroidota	c__Bacteroidia
OTU4011	0.000446153	0.00160511	0.00320781	0.000266308	0.0012226	p__Actinobacteriota	c__Thermoleophilia
OTU6838	2.59391e-05	5.81036e-05	1.21049e-05	0.000108944	3.63148e-05	p__Proteobacteria	c__Gammaproteobacteria
OTU1107	0.000223076	0.000145259	0.000411567	1.21049e-05	0.000326833	p__Myxococcota	c__Polyangia
OTU2516	5.18783e-06	7.26296e-06	1.21049e-05	1.21049e-05	1.21049e-05	p__WPS-2	c__norank_p__WPS-2
OTU10434	5.18783e-05	6.53666e-05	0.000217889	2.42099e-05	0.000266308	p__Bacteroidota	c__Bacteroidia
OTU8390	0.000830052	0.000326833	0.000689981	0.000266308	0.000508407	p__Acidobacteriota	c__Blastocatellia
OTU9331	0.000321645	0.00024694	0.00141628	0.000121049	9.68394e-05	p__Actinobacteriota	c__Thermoleophilia
OTU10534	2.07513e-05	9.44184e-05	0.000387358	2.42099e-05	9.68394e-05	p__Actinobacteriota	c__Thermoleophilia
OTU620	0.000114132	0.000370411	7.26296e-05	0.000217889	0.000423672	p__Myxococcota	c__Polyangia
OTU3436	5.18783e-05	1.45259e-05	1.21049e-05	4.84197e-05	2.42099e-05	p__Armatimonadota	c__Armatimonadia
OTU515	0.000181574	0.00012347	2.42099e-05	0.000399463	3.63148e-05	p__Chloroflexi	c__Anaerolineae
OTU5202	3.1127e-05	0.000145259	0.000205784	1.21049e-05	0.000145259	p__Planctomycetota	c__Pla3_lineage
OTU7895	0.000134883	4.35777e-05	0.000121049	7.26296e-05	4.84197e-05	p__Proteobacteria	c__Alphaproteobacteria
OTU2745	5.18783e-06	2.90518e-05	1.21049e-05	3.63148e-05	3.63148e-05	p__Actinobacteriota	c__MB-A2-108
OTU578	0.00019195	0.000210626	0.000338938	9.68394e-05	0.000459987	p__Chloroflexi	c__Anaerolineae
OTU4183	0.000295706	0.000370411	0.000556827	9.68394e-05	0.000992604	p__Acidobacteriota	c__Blastocatellia
OTU1650	0.000243828	0.000377674	9.68394e-05	0.000169469	7.26296e-05	p__Bacteroidota	c__Bacteroidia
OTU1425	5.18783e-05	0.000530196	0.00140417	0.000121049	0.000496302	p__Proteobacteria	c__Alphaproteobacteria
OTU10132	3.1127e-05	4.35777e-05	4.84197e-05	2.42099e-05	1.21049e-05	p__Desulfobacterota	c__norank_p__Desulfobacterota
OTU7574	0.00011932	0.000108944	0.000290518	1.21049e-05	0.000108944	p__Gemmatimonadota	c__Gemmatimonadetes
OTU6202	0.000664042	0.00106039	0.00113786	0.00191258	0.0017189	p__Proteobacteria	c__Alphaproteobacteria
OTU9532	0.00052397	0.000101681	0.000193679	0.000181574	7.26296e-05	p__Actinobacteriota	c__Acidimicrobiia
OTU6590	0.00023864	0.000152522	0.000145259	0.000411567	0.000326833	p__Proteobacteria	c__Alphaproteobacteria
OTU810	9.33809e-05	6.53666e-05	1.21049e-05	0.000121049	4.84197e-05	p__Proteobacteria	c__Alphaproteobacteria
OTU6620	0.000757422	0.000893344	0.000593141	0.00085945	0.000581036	p__Acidobacteriota	c__Acidobacteriae
OTU9593	4.15026e-05	5.08407e-05	0.000193679	2.42099e-05	7.26296e-05	p__Chloroflexi	c__Anaerolineae
OTU10905	0.00120358	0.00178669	0.00291729	0.000338938	0.00227573	p__Bacteroidota	c__Bacteroidia
OTU381	8.8193e-05	0.000116207	7.26296e-05	3.63148e-05	0.000121049	p__Desulfobacterota	c__Desulfuromonadia
OTU8350	3.1127e-05	2.90518e-05	2.42099e-05	9.68394e-05	2.42099e-05	p__Myxococcota	c__Polyangia
OTU4529	1.55635e-05	2.17889e-05	8.47345e-05	0.000266308	2.42099e-05	p__Proteobacteria	c__Gammaproteobacteria
OTU1828	0.000456529	0.00012347	0.000399463	2.42099e-05	3.63148e-05	p__Bacteroidota	c__Bacteroidia
OTU4376	0.000233452	0.000137996	1.21049e-05	8.47345e-05	2.42099e-05	p__Chloroflexi	c__P2-11E
OTU442	0.00040465	0.000508407	0.000363148	0.00121049	0.000980499	p__Chloroflexi	c__JG30-KF-CM66
OTU4355	0.000233452	0.000341359	0.000290518	0.000242099	0.000363148	p__Bacteroidota	c__Bacteroidia
OTU2346	1.55635e-05	2.90518e-05	1.21049e-05	9.68394e-05	3.63148e-05	p__Bdellovibrionota	c__Oligoflexia
OTU4203	0.000145259	0.000101681	0.00164627	2.42099e-05	0.000181574	p__Acidobacteriota	c__Vicinamibacteria
OTU5446	0.000171198	2.17889e-05	1.21049e-05	1.21049e-05	1.21049e-05	p__Patescibacteria	c__Parcubacteria
OTU9964	0.000581036	3.63148e-05	3.63148e-05	9.68394e-05	6.05246e-05	p__Chloroflexi	c__Anaerolineae
OTU4897	0.000280143	0.000137996	0.000338938	1.21049e-05	6.05246e-05	p__Desulfobacterota	c__norank_p__Desulfobacterota
OTU297	7.26296e-05	0.00063914	7.26296e-05	0.000108944	0.00112576	p__Acidobacteriota	c__Vicinamibacteria
OTU8933	3.1127e-05	0.0001961	2.42099e-05	8.47345e-05	0.000229994	p__Chloroflexi	c__Chloroflexia
OTU1996	0.000274955	3.63148e-05	8.47345e-05	0.000157364	4.84197e-05	p__Chloroflexi	c__Anaerolineae
OTU6180	0.000233452	3.63148e-05	3.63148e-05	9.68394e-05	2.42099e-05	p__Verrucomicrobiota	c__Verrucomicrobiae
OTU6770	0.00144222	0.00278897	0.000895764	0.00633088	0.00273571	p__Chloroflexi	c__TK10
OTU9033	0.000114132	4.35777e-05	1.21049e-05	0.000181574	7.26296e-05	p__Cyanobacteria	c__Cyanobacteriia
OTU4982	0.000389087	5.81036e-05	0.000326833	2.42099e-05	2.42099e-05	p__Acidobacteriota	c__Vicinamibacteria
OTU3799	5.18783e-06	0.0001961	1.21049e-05	3.63148e-05	0.000133154	p__Armatimonadota	c__norank_p__Armatimonadota
OTU4684	0.000114132	7.98925e-05	3.63148e-05	4.84197e-05	3.63148e-05	p__Proteobacteria	c__Alphaproteobacteria
OTU1325	9.85687e-05	4.35777e-05	3.63148e-05	9.68394e-05	2.42099e-05	p__Cyanobacteria	c__Cyanobacteriia
OTU6117	4.15026e-05	5.08407e-05	4.84197e-05	0.000133154	3.63148e-05	p__Actinobacteriota	c__Actinobacteria
OTU2082	0.00186762	0.000312307	0.00349832	0.000217889	0.000375253	p__Methylomirabilota	c__Methylomirabilia
OTU10838	1.55635e-05	1.45259e-05	3.63148e-05	1.21049e-05	3.63148e-05	p__Firmicutes	c__Bacilli
OTU5925	5.70661e-05	0.000137996	0.000157364	4.84197e-05	0.000193679	p__Proteobacteria	c__Gammaproteobacteria
OTU2751	0.00083524	0.00138722	0.00108944	0.000181574	0.001731	p__Gemmatimonadota	c__Gemmatimonadetes
OTU9606	0.00028533	8.71555e-05	0.000411567	0.00102892	6.05246e-05	p__Proteobacteria	c__Alphaproteobacteria
OTU1891	1.55635e-05	2.17889e-05	2.42099e-05	1.21049e-05	3.63148e-05	p__Myxococcota	c__Myxococcia
OTU3266	0.000155635	0.000334096	0.000229994	3.63148e-05	0.000254203	p__Acidobacteriota	c__Subgroup_20
OTU11479	0.000264579	0.00076261	0.00083524	0.000314728	0.000653666	p__Proteobacteria	c__Alphaproteobacteria
OTU3879	2.59391e-05	1.45259e-05	1.21049e-05	3.63148e-05	1.21049e-05	p__Actinobacteriota	c__Acidimicrobiia
OTU11049	0.000145259	0.00012347	7.26296e-05	7.26296e-05	2.42099e-05	p__Myxococcota	c__Polyangia
OTU6114	0.000228264	0.000174311	0.000290518	0.000581036	0.000145259	p__Chloroflexi	c__KD4-96
OTU10229	0.00019195	0.000174311	0.000702086	0.000169469	0.000217889	p__Actinobacteriota	c__Thermoleophilia
OTU686	0.000114132	7.26296e-06	2.42099e-05	1.21049e-05	1.21049e-05	p__Acidobacteriota	c__Blastocatellia
OTU7061	4.66904e-05	6.53666e-05	0.000121049	2.42099e-05	2.42099e-05	p__Actinobacteriota	c__MB-A2-108
OTU7213	0.000145259	0.000326833	0.000181574	6.05246e-05	0.000302623	p__Actinobacteriota	c__Actinobacteria
OTU250	4.66904e-05	0.000210626	0.000133154	7.26296e-05	0.000314728	p__Acidobacteriota	c__Thermoanaerobaculia
OTU218	2.07513e-05	0.000130733	3.63148e-05	3.63148e-05	0.000363148	p__Chloroflexi	c__Chloroflexia
OTU3553	0.00031127	0.000479355	0.000435777	0.000351043	0.00102892	p__Bacteroidota	c__Bacteroidia
OTU2721	2.59391e-05	9.44184e-05	8.47345e-05	0.000145259	0.000145259	p__Chloroflexi	c__Anaerolineae
OTU8974	6.74417e-05	0.000370411	3.63148e-05	0.000145259	0.000326833	p__Chloroflexi	c__Chloroflexia
OTU1660	0.00011932	7.98925e-05	9.68394e-05	3.63148e-05	8.47345e-05	p__Verrucomicrobiota	c__Verrucomicrobiae
OTU418	3.63148e-05	2.90518e-05	1.21049e-05	1.21049e-05	2.42099e-05	p__Elusimicrobiota	c__Lineage_IIb
OTU7359	0.000207513	0.00116934	0.000568931	0.000411567	0.00141628	p__Myxococcota	c__bacteriap25
OTU9588	6.22539e-05	0.000261466	0.000520512	6.05246e-05	9.68394e-05	p__Actinobacteriota	c__Thermoleophilia
OTU8757	3.1127e-05	4.35777e-05	6.05246e-05	3.63148e-05	1.21049e-05	p__Actinobacteriota	c__Actinobacteria
OTU436	2.59391e-05	2.17889e-05	3.63148e-05	1.21049e-05	4.84197e-05	p__Planctomycetota	c__Phycisphaerae
OTU9655	0.000316457	0.000370411	0.00078682	0.000351043	0.000387358	p__Verrucomicrobiota	c__Verrucomicrobiae
OTU1934	8.30052e-05	0.00012347	0.000181574	4.84197e-05	0.000121049	p__Patescibacteria	c__Saccharimonadia
OTU3241	0.000228264	0.000261466	0.000169469	7.26296e-05	0.000181574	p__Gemmatimonadota	c__BD2-11_terrestrial_group
OTU7448	0.00028533	0.00044304	0.000278413	0.000278413	0.000254203	p__Actinobacteriota	c__Actinobacteria
OTU10196	3.63148e-05	0.000167048	0.000108944	9.68394e-05	9.68394e-05	p__Proteobacteria	c__Alphaproteobacteria
OTU5953	0.000368336	0.00130733	0.000798925	0.000581036	0.00105313	p__Chloroflexi	c__Chloroflexia
OTU1847	5.18783e-05	0.000101681	2.42099e-05	4.84197e-05	6.05246e-05	p__Bacteroidota	c__Bacteroidia
OTU4361	3.63148e-05	0.000152522	0.000108944	1.21049e-05	0.000169469	p__Planctomycetota	c__Pla4_lineage
OTU1285	0.000114132	0.000334096	0.000351043	0.000108944	0.000217889	p__Chloroflexi	c__Chloroflexia
OTU1340	5.18783e-06	4.35777e-05	4.84197e-05	4.84197e-05	1.21049e-05	p__Proteobacteria	c__Gammaproteobacteria
OTU7242	1.03757e-05	7.26296e-06	1.21049e-05	4.84197e-05	1.21049e-05	p__Planctomycetota	c__Planctomycetes
OTU518	0.000612163	0.000682718	0.000605246	0.00185205	0.00076261	p__Chloroflexi	c__Dehalococcoidia
OTU1981	0.000549909	0.000631877	0.000423672	0.000847345	0.00102892	p__Actinobacteriota	c__Acidimicrobiia
OTU3828	4.66904e-05	6.53666e-05	3.63148e-05	2.42099e-05	0.000121049	p__Actinobacteriota	c__Acidimicrobiia
OTU7885	0.000114132	0.000660929	0.000121049	2.42099e-05	0.00102892	p__Proteobacteria	c__Gammaproteobacteria
OTU4582	0.0015356	0.00119839	6.05246e-05	0.00157364	0.00105313	p__Chloroflexi	c__OLB14
OTU8903	0.000461716	0.000697244	0.000290518	0.00106523	0.000472092	p__Proteobacteria	c__Alphaproteobacteria
OTU1269	2.07513e-05	0.000152522	3.63148e-05	7.26296e-05	0.000193679	p__Planctomycetota	c__Phycisphaerae
OTU7637	2.59391e-05	5.08407e-05	1.21049e-05	9.68394e-05	2.42099e-05	p__Bacteroidota	c__Bacteroidia
OTU10928	0.000202325	9.44184e-05	8.47345e-05	1.21049e-05	7.26296e-05	p__Chloroflexi	c__Dehalococcoidia
OTU309	0.000181574	0.00134365	6.05246e-05	0.000229994	0.000472092	p__Proteobacteria	c__Gammaproteobacteria
OTU5662	0.000498031	0.0001961	4.84197e-05	0.000314728	0.000108944	p__Gemmatimonadota	c__Gemmatimonadetes
OTU1193	0.00463792	0.00356611	0.00520512	0.00359516	0.00286887	p__Proteobacteria	c__Alphaproteobacteria
OTU3088	4.66904e-05	0.000159785	0.000121049	1.21049e-05	0.000133154	p__Planctomycetota	c__Planctomycetes
OTU11324	3.63148e-05	5.81036e-05	9.68394e-05	2.42099e-05	3.63148e-05	p__Chloroflexi	c__Dehalococcoidia
OTU4576	0.00227227	0.001961	0.00111365	0.0034378	0.00404305	p__Chloroflexi	c__Anaerolineae
OTU5317	8.8193e-05	0.000108944	0.000326833	4.84197e-05	0.000121049	p__Proteobacteria	c__Gammaproteobacteria
OTU3872	0.000399463	0.000363148	6.05246e-05	2.42099e-05	0.000581036	p__Bacteroidota	c__Bacteroidia
OTU968	1.03757e-05	0.000116207	0.000133154	6.05246e-05	0.000242099	p__Acidobacteriota	c__Vicinamibacteria
OTU461	0.000897494	0.000886081	0.0007384	0.00223941	0.00137996	p__Proteobacteria	c__Alphaproteobacteria
OTU6077	0.000415026	9.44184e-05	9.68394e-05	2.42099e-05	2.42099e-05	p__Proteobacteria	c__Gammaproteobacteria
OTU4370	0.0013229	0.00155427	0.00455145	0.00116207	0.0019731	p__Chloroflexi	c__Gitt-GS-136
OTU4881	0.000363148	0.000697244	0.00156154	2.42099e-05	0.00131944	p__Acidobacteriota	c__Vicinamibacteria
OTU4499	0.000155635	0.000450303	1.21049e-05	4.84197e-05	0.000338938	p__Bacteroidota	c__Bacteroidia
OTU6033	0.000108944	0.000181574	0.000375253	0.000326833	7.26296e-05	p__Acidobacteriota	c__Holophagae
OTU880	3.1127e-05	5.81036e-05	9.68394e-05	0.000108944	0.000121049	p__Actinobacteriota	c__Actinobacteria
OTU5530	0.000114132	8.71555e-05	7.26296e-05	2.42099e-05	4.84197e-05	p__Actinobacteriota	c__Actinobacteria
OTU622	0.000269767	0.000275992	0.000242099	0.000520512	0.000181574	p__Myxococcota	c__Polyangia
OTU1528	0.000352772	0.000581036	0.000399463	0.000496302	0.000459987	p__Actinobacteriota	c__Actinobacteria
OTU10632	0.000352772	0.000479355	0.000520512	3.63148e-05	0.000375253	p__Actinobacteriota	c__Actinobacteria
OTU1338	0.00215295	0.00467734	0.00542301	0.00206994	0.00192468	p__Actinobacteriota	c__Thermoleophilia
OTU4940	2.07513e-05	4.35777e-05	2.42099e-05	0.000108944	2.42099e-05	p__Proteobacteria	c__Gammaproteobacteria
OTU6041	0.000259391	0.000181574	0.000133154	2.42099e-05	0.000254203	p__Verrucomicrobiota	c__Verrucomicrobiae
OTU6736	0.000134883	6.53666e-05	0.000217889	7.26296e-05	6.05246e-05	p__Bacteroidota	c__Bacteroidia
OTU3038	2.07513e-05	0.000116207	0.000544722	1.21049e-05	0.000169469	p__Myxococcota	c__bacteriap25
OTU11309	7.78174e-05	5.81036e-05	7.26296e-05	2.42099e-05	9.68394e-05	p__Chloroflexi	c__Anaerolineae
OTU3035	0.000140071	7.98925e-05	0.000108944	0.000108944	2.42099e-05	p__Armatimonadota	c__Fimbriimonadia
OTU926	0.000871555	0.00307223	0.00248151	0.000689981	0.00254203	p__Proteobacteria	c__Gammaproteobacteria
OTU5744	0.000114132	4.35777e-05	3.63148e-05	0.000181574	6.05246e-05	p__Actinobacteriota	c__Acidimicrobiia
OTU6060	1.55635e-05	7.26296e-05	1.21049e-05	2.42099e-05	9.68394e-05	p__Myxococcota	c__bacteriap25
OTU4120	0.000140071	0.000101681	0.000145259	0.000459987	1.21049e-05	p__Patescibacteria	c__Saccharimonadia
OTU8074	7.26296e-05	0.000145259	8.47345e-05	7.26296e-05	0.000290518	p__Bacteroidota	c__Bacteroidia
OTU6236	2.59391e-05	0.000116207	3.63148e-05	1.21049e-05	0.000121049	p__Actinobacteriota	c__Thermoleophilia
OTU6161	0.00236046	0.00300686	0.00606457	0.00124681	0.00154943	p__Actinobacteriota	c__Actinobacteria
OTU3875	0.000472092	0.000167048	0.000169469	0.000702086	9.68394e-05	p__Proteobacteria	c__Gammaproteobacteria
OTU967	0.000150447	0.000108944	0.000157364	0.000108944	0.000181574	p__Chloroflexi	c__Anaerolineae
OTU130	2.59391e-05	0.000167048	4.84197e-05	9.68394e-05	0.000108944	p__Myxococcota	c__bacteriap25
OTU7015	3.63148e-05	2.17889e-05	4.84197e-05	1.21049e-05	1.21049e-05	p__Gemmatimonadota	c__Longimicrobia
OTU906	7.26296e-05	1.45259e-05	2.42099e-05	3.63148e-05	3.63148e-05	p__Planctomycetota	c__Planctomycetes
OTU9194	0.00231896	0.00197552	0.00144049	0.000181574	0.001961	p__Bacteroidota	c__Bacteroidia
OTU5678	0.000902682	0.000450303	8.47345e-05	0.000472092	0.000181574	p__Proteobacteria	c__Gammaproteobacteria
OTU93	0.000197137	0.000181574	8.47345e-05	2.42099e-05	0.000217889	p__Desulfobacterota	c__norank_p__Desulfobacterota
OTU7921	0.000778174	0.000501144	0.000157364	0.000193679	0.000326833	p__Proteobacteria	c__Gammaproteobacteria
OTU7120	0.000798925	0.000697244	0.00113786	0.00194889	0.000774715	p__Proteobacteria	c__Alphaproteobacteria
OTU2998	0.000440965	0.0015688	0.000314728	0.000133154	0.000556827	p__Actinobacteriota	c__Actinobacteria
OTU4910	0.000103757	7.26296e-05	0.000496302	1.21049e-05	3.63148e-05	p__NB1-j	c__norank_p__NB1-j
OTU247	0.00019195	0.000232415	0.000399463	7.26296e-05	0.000423672	p__Acidobacteriota	c__Vicinamibacteria
OTU4626	0.00133327	0.00222246	0.000556827	0.00292939	0.00290518	p__Proteobacteria	c__Gammaproteobacteria
OTU1989	0.00035796	0.000283255	0.000314728	0.0007384	0.000242099	p__Chloroflexi	c__Anaerolineae
OTU6227	8.30052e-05	0.000137996	0.000266308	1.21049e-05	0.000169469	p__Acidobacteriota	c__Vicinamibacteria
OTU6006	7.26296e-05	0.000108944	0.000375253	3.63148e-05	0.000205784	p__Actinobacteriota	c__Thermoleophilia
OTU3213	0.000700356	0.000225152	2.42099e-05	0.000653666	4.84197e-05	p__Myxococcota	c__bacteriap25
OTU1804	4.15026e-05	3.63148e-05	9.68394e-05	3.63148e-05	3.63148e-05	p__Sumerlaeota	c__Sumerlaeia
OTU6970	0.000373523	0.000341359	0.000508407	0.0007384	0.000338938	p__Acidobacteriota	c__Vicinamibacteria
OTU4668	5.18783e-05	3.63148e-05	1.21049e-05	8.47345e-05	4.84197e-05	p__Myxococcota	c__Polyangia
OTU3755	0.000783362	0.000610088	0.000133154	0.00081103	0.000520512	p__Proteobacteria	c__Gammaproteobacteria
OTU10013	5.70661e-05	2.17889e-05	4.84197e-05	0.000193679	8.47345e-05	p__Acidobacteriota	c__Acidobacteriae
OTU6207	0.00111538	0.00106765	0.00076261	0.00131944	0.000677876	p__Proteobacteria	c__Alphaproteobacteria
OTU9673	0.000103757	1.45259e-05	6.05246e-05	0.000193679	4.84197e-05	p__Bacteroidota	c__Bacteroidia
OTU3344	0.000228264	0.000152522	0.000726296	3.63148e-05	1.21049e-05	p__Acidobacteriota	c__Vicinamibacteria
OTU1061	0.000140071	0.000152522	0.000157364	6.05246e-05	0.000205784	p__Proteobacteria	c__Gammaproteobacteria
OTU6205	1.55635e-05	8.71555e-05	1.21049e-05	1.21049e-05	6.05246e-05	p__Chloroflexi	c__TK10
OTU8115	2.07513e-05	4.35777e-05	1.21049e-05	1.21049e-05	9.68394e-05	p__Myxococcota	c__Polyangia
OTU10231	0.00139034	0.000740821	0.0012226	0.000254203	0.000556827	p__Chloroflexi	c__Anaerolineae
OTU10329	1.55635e-05	2.17889e-05	4.84197e-05	1.21049e-05	3.63148e-05	p__Planctomycetota	c__Planctomycetes
OTU4706	0.000150447	0.000326833	0.000387358	4.84197e-05	0.000411567	p__Bacteroidota	c__Bacteroidia
OTU3524	2.59391e-05	0.000167048	4.84197e-05	2.42099e-05	0.000181574	p__Myxococcota	c__Polyangia
OTU7913	7.78174e-05	0.000188837	0.000169469	2.42099e-05	0.000254203	p__Proteobacteria	c__Gammaproteobacteria
OTU7905	9.85687e-05	7.98925e-05	9.68394e-05	0.000363148	9.68394e-05	p__Proteobacteria	c__Gammaproteobacteria
OTU9060	0.000290518	0.000152522	0.000181574	7.26296e-05	8.47345e-05	p__Actinobacteriota	c__Thermoleophilia
OTU8628	0.000290518	0.000965973	0.000254203	0.000459987	0.000411567	p__Myxococcota	c__Polyangia
OTU555	5.18783e-05	0.000152522	4.84197e-05	4.84197e-05	8.47345e-05	p__Proteobacteria	c__Alphaproteobacteria
OTU8010	0.000228264	0.00130733	0.00176732	0.000399463	0.00124681	p__NB1-j	c__norank_p__NB1-j
OTU3146	4.66904e-05	0.00012347	1.21049e-05	3.63148e-05	4.84197e-05	p__Planctomycetota	c__OM190
OTU6113	8.8193e-05	2.90518e-05	1.21049e-05	0.000314728	9.68394e-05	p__Proteobacteria	c__Alphaproteobacteria
OTU1038	2.07513e-05	2.17889e-05	2.42099e-05	2.42099e-05	1.21049e-05	p__Actinobacteriota	c__Thermoleophilia
OTU5943	5.18783e-06	7.26296e-06	2.42099e-05	1.21049e-05	1.21049e-05	p__Planctomycetota	c__Planctomycetes
OTU546	5.18783e-05	6.53666e-05	6.05246e-05	1.21049e-05	0.000193679	p__Chloroflexi	c__Chloroflexia
OTU8209	0.000124508	0.000348622	0.000108944	8.47345e-05	0.000387358	p__Firmicutes	c__Bacilli
OTU8731	0.000902682	0.00130733	0.00198521	0.00100471	0.00170679	p__Proteobacteria	c__Gammaproteobacteria
OTU966	0.000508407	0.000377674	0.000157364	0.000750505	0.000145259	p__Acidobacteriota	c__Blastocatellia
OTU3886	0.000171198	7.26296e-05	4.84197e-05	0.000145259	1.21049e-05	p__Proteobacteria	c__Alphaproteobacteria
OTU7150	0.000140071	7.26296e-06	0.000121049	0.000871555	1.21049e-05	p__Proteobacteria	c__Alphaproteobacteria
OTU2440	1.03757e-05	4.35777e-05	1.21049e-05	6.05246e-05	1.21049e-05	p__Planctomycetota	c__Phycisphaerae
OTU6630	4.66904e-05	2.90518e-05	7.26296e-05	3.63148e-05	2.42099e-05	p__Chloroflexi	c__Anaerolineae
OTU8478	1.03757e-05	2.17889e-05	1.21049e-05	7.26296e-05	4.84197e-05	p__Actinobacteriota	c__Actinobacteria
OTU2154	6.74417e-05	8.71555e-05	4.84197e-05	1.21049e-05	1.21049e-05	p__Bacteroidota	c__Bacteroidia
OTU1551	0.000197137	0.000210626	0.000399463	2.42099e-05	0.000798925	p__Acidobacteriota	c__Blastocatellia
OTU8882	2.59391e-05	2.90518e-05	6.05246e-05	2.42099e-05	4.84197e-05	p__Planctomycetota	c__Planctomycetes
OTU8993	7.26296e-05	2.17889e-05	2.42099e-05	2.42099e-05	0.000121049	p__Bacteroidota	c__Bacteroidia
OTU8798	0.00011932	7.26296e-05	0.000108944	0.000133154	3.63148e-05	p__Proteobacteria	c__Gammaproteobacteria
OTU11455	7.78174e-05	7.26296e-06	4.84197e-05	1.21049e-05	1.21049e-05	p__Chloroflexi	c__JG30-KF-CM66
OTU7154	4.15026e-05	5.08407e-05	7.26296e-05	3.63148e-05	2.42099e-05	p__Acidobacteriota	c__Vicinamibacteria
OTU177	0.000160823	0.000130733	0.000472092	8.47345e-05	9.68394e-05	p__Acidobacteriota	c__Vicinamibacteria
OTU373	7.26296e-05	0.000130733	0.000133154	1.21049e-05	6.05246e-05	p__Bacteroidota	c__Bacteroidia
OTU694	0.000217889	5.81036e-05	8.47345e-05	3.63148e-05	0.000157364	p__Verrucomicrobiota	c__Verrucomicrobiae
OTU5235	5.18783e-06	4.35777e-05	1.21049e-05	1.21049e-05	0.000133154	p__Gemmatimonadota	c__Gemmatimonadetes
OTU5471	8.8193e-05	9.44184e-05	0.000121049	8.47345e-05	0.000193679	p__Actinobacteriota	c__MB-A2-108
OTU4422	0.000155635	0.000719033	0.000363148	0.000823135	0.00081103	p__Chloroflexi	c__Anaerolineae
OTU8016	1.55635e-05	1.45259e-05	1.21049e-05	3.63148e-05	2.42099e-05	p__Chloroflexi	c__Anaerolineae
OTU129	6.74417e-05	0.000174311	3.63148e-05	0.000169469	0.000314728	p__Myxococcota	c__Polyangia
OTU6065	0.000103757	0.000108944	3.63148e-05	2.42099e-05	7.26296e-05	p__Firmicutes	c__Bacilli
OTU11311	1.55635e-05	0.00012347	0.000108944	1.21049e-05	0.000229994	p__Planctomycetota	c__Phycisphaerae
OTU1832	8.8193e-05	0.0001961	0.000375253	8.47345e-05	3.63148e-05	p__Bacteroidota	c__Bacteroidia
OTU6851	7.78174e-05	0.000566511	3.63148e-05	0.000193679	0.000193679	p__Acidobacteriota	c__Vicinamibacteria
OTU11385	0.000134883	0.000268729	0.000496302	0.000242099	0.000205784	p__Actinobacteriota	c__Actinobacteria
OTU4336	5.18783e-06	1.45259e-05	0.000217889	8.47345e-05	0.000145259	p__Chloroflexi	c__Anaerolineae
OTU10129	0.00064329	0.00155427	0.000145259	0.000980499	0.00118628	p__Proteobacteria	c__Gammaproteobacteria
OTU9654	3.1127e-05	7.26296e-06	1.21049e-05	2.42099e-05	1.21049e-05	p__Nitrospirota	c__Nitrospiria
OTU2299	8.8193e-05	6.53666e-05	3.63148e-05	0.000242099	4.84197e-05	p__Desulfobacterota	c__norank_p__Desulfobacterota
OTU6654	0.00040465	6.53666e-05	0.000229994	1.21049e-05	2.42099e-05	p__Chloroflexi	c__JG30-KF-CM66
OTU4916	1.55635e-05	1.45259e-05	4.84197e-05	1.21049e-05	6.05246e-05	p__Patescibacteria	c__Saccharimonadia
OTU4249	9.85687e-05	7.98925e-05	3.63148e-05	3.63148e-05	3.63148e-05	p__Gemmatimonadota	c__Gemmatimonadetes
OTU6533	0.00239678	0.00141628	0.00158575	0.000992604	0.000798925	p__Acidobacteriota	c__Subgroup_11
OTU7417	0.000798925	0.000203363	4.84197e-05	0.000544722	0.000290518	p__Chloroflexi	c__Anaerolineae
OTU7451	0.000274955	0.000116207	0.000169469	0.000520512	2.42099e-05	p__Bacteroidota	c__Bacteroidia
OTU639	0.000114132	2.17889e-05	4.84197e-05	0.000193679	6.05246e-05	p__Chloroflexi	c__Anaerolineae
OTU3807	0.00016601	0.000145259	0.000157364	0.000254203	7.26296e-05	p__Proteobacteria	c__Gammaproteobacteria
OTU3409	7.26296e-05	0.000210626	7.26296e-05	3.63148e-05	0.000399463	p__Bacteroidota	c__Bacteroidia
OTU2628	0.00035796	0.000101681	0.000133154	0.000653666	0.000157364	p__Proteobacteria	c__Alphaproteobacteria
OTU7554	3.63148e-05	1.45259e-05	7.26296e-05	6.05246e-05	2.42099e-05	p__NB1-j	c__norank_p__NB1-j
OTU7297	0.000103757	0.00051567	3.63148e-05	0.000229994	0.000508407	p__Gemmatimonadota	c__Gemmatimonadetes
OTU8309	0.000108944	0.000137996	3.63148e-05	0.000314728	0.000217889	p__Proteobacteria	c__Alphaproteobacteria
OTU10218	0.000487656	0.000697244	9.68394e-05	0.00107734	0.00078682	p__Chloroflexi	c__Chloroflexia
OTU5114	0.000363148	0.000740821	0.000338938	0.00076261	0.000871555	p__Chloroflexi	c__TK10
OTU131	1.03757e-05	4.35777e-05	0.000157364	2.42099e-05	9.68394e-05	p__Entotheonellaeota	c__Entotheonellia
OTU971	0.00501144	0.00239678	0.00714191	0.00880028	0.00255414	p__Acidobacteriota	c__Vicinamibacteria
OTU9677	4.66904e-05	6.53666e-05	8.47345e-05	2.42099e-05	0.000193679	p__Chloroflexi	c__Anaerolineae
OTU7974	0.000996062	0.000660929	0.000217889	0.000532617	0.00222731	p__Bacteroidota	c__Bacteroidia
OTU3270	0.00208032	0.00233141	0.00135575	0.000992604	0.00215468	p__Proteobacteria	c__Gammaproteobacteria
OTU211	6.74417e-05	0.000145259	4.84197e-05	0.000108944	0.000229994	p__Proteobacteria	c__Gammaproteobacteria
OTU8387	6.22539e-05	0.00012347	0.000181574	0.000169469	0.000108944	p__Chloroflexi	c__Anaerolineae
OTU1816	9.33809e-05	2.17889e-05	8.47345e-05	3.63148e-05	6.05246e-05	p__Planctomycetota	c__OM190
OTU10812	8.8193e-05	7.98925e-05	0.000145259	3.63148e-05	8.47345e-05	p__Verrucomicrobiota	c__Verrucomicrobiae
OTU4137	4.15026e-05	0.000225152	2.42099e-05	0.000205784	0.000411567	p__Chloroflexi	c__Chloroflexia
OTU6986	9.85687e-05	7.98925e-05	8.47345e-05	0.000133154	6.05246e-05	p__Actinobacteriota	c__Actinobacteria
OTU10070	0.000850803	0.000842503	0.00104102	0.000629456	0.0012226	p__Proteobacteria	c__Gammaproteobacteria
OTU9699	2.59391e-05	1.45259e-05	2.42099e-05	1.21049e-05	1.21049e-05	p__Gemmatimonadota	c__Gemmatimonadetes
OTU119	0.000575849	0.000479355	0.000593141	4.84197e-05	0.000593141	p__Acidobacteriota	c__Vicinamibacteria
OTU2453	0.000150447	9.44184e-05	0.000133154	0.000169469	0.000157364	p__Myxococcota	c__Polyangia
OTU143	3.1127e-05	7.26296e-05	6.05246e-05	4.84197e-05	2.42099e-05	p__Acidobacteriota	c__Vicinamibacteria
OTU5470	0.00052397	0.00131459	0.000229994	0.000532617	0.00108944	p__Proteobacteria	c__Alphaproteobacteria
OTU261	2.59391e-05	5.81036e-05	1.21049e-05	2.42099e-05	1.21049e-05	p__Bdellovibrionota	c__Bdellovibrionia
OTU4749	0.000451341	0.000602825	0.000266308	0.000145259	0.000447882	p__Bacteroidota	c__Bacteroidia
OTU8069	7.78174e-05	0.000305044	0.000496302	1.21049e-05	0.000290518	p__Bacteroidota	c__Bacteroidia
OTU11498	8.30052e-05	6.53666e-05	0.000181574	0.000133154	0.000108944	p__Actinobacteriota	c__Actinobacteria
OTU7670	9.85687e-05	0.000210626	1.21049e-05	0.000108944	0.000205784	p__Chloroflexi	c__Chloroflexia
OTU2779	0.0013229	0.00207721	0.0029415	0.00101681	0.00244519	p__Proteobacteria	c__Alphaproteobacteria
OTU8383	0.000409838	0.000174311	0.000157364	0.000629456	0.000242099	p__Actinobacteriota	c__Actinobacteria
OTU2066	0.000461716	0.0001961	0.000508407	0.000338938	0.000217889	p__Chloroflexi	c__Anaerolineae
OTU3023	8.30052e-05	6.53666e-05	0.000121049	7.26296e-05	1.21049e-05	p__Actinobacteriota	c__Actinobacteria
OTU9938	0.00052397	0.00169953	0.00461198	0.000617351	0.00139207	p__Actinobacteriota	c__Thermoleophilia
OTU10610	0.000124508	6.53666e-05	0.000266308	6.05246e-05	1.21049e-05	p__Actinobacteriota	c__Actinobacteria
OTU6463	6.74417e-05	0.000167048	0.000108944	1.21049e-05	0.000217889	p__Acidobacteriota	c__Acidobacteriae
OTU1582	0.00040465	0.00198279	0.00381305	0.000484197	0.00106523	p__Actinobacteriota	c__Rubrobacteria
OTU11017	0.000114132	0.000413988	0.000169469	0.000157364	0.000363148	p__Actinobacteriota	c__Actinobacteria
OTU3727	0.000658854	0.000472092	0.000157364	0.000181574	0.000205784	p__Bacteroidota	c__Bacteroidia
OTU2985	0.000752235	0.000399463	0.000169469	0.000169469	0.000472092	p__Proteobacteria	c__Gammaproteobacteria
OTU9783	4.15026e-05	3.63148e-05	3.63148e-05	2.42099e-05	9.68394e-05	p__Actinobacteriota	c__Acidimicrobiia
OTU1328	0.000114132	2.17889e-05	9.68394e-05	8.47345e-05	1.21049e-05	p__Cyanobacteria	c__Cyanobacteriia
OTU3957	5.70661e-05	2.17889e-05	7.26296e-05	3.63148e-05	1.21049e-05	p__Bacteroidota	c__Kapabacteria
OTU3096	6.74417e-05	0.000297781	0.000242099	4.84197e-05	0.000290518	p__Acidobacteriota	c__Vicinamibacteria
OTU9043	8.8193e-05	7.98925e-05	8.47345e-05	6.05246e-05	0.000108944	p__Proteobacteria	c__Gammaproteobacteria
OTU7934	0.00052397	5.81036e-05	7.26296e-05	8.47345e-05	0.000169469	p__Chloroflexi	c__Anaerolineae
OTU4845	0.000114132	2.17889e-05	0.000169469	0.000484197	2.42099e-05	p__Acidobacteriota	c__Vicinamibacteria
OTU8717	0.000451341	0.00102408	0.000459987	0.00117418	0.0022031	p__Chloroflexi	c__Dehalococcoidia
OTU7141	2.59391e-05	3.63148e-05	7.26296e-05	3.63148e-05	0.000145259	p__Bacteroidota	c__Bacteroidia
OTU1064	0.00023864	0.000493881	0.00191258	0.000375253	0.000338938	p__Actinobacteriota	c__Thermoleophilia
OTU836	2.59391e-05	8.71555e-05	0.000121049	2.42099e-05	6.05246e-05	p__Planctomycetota	c__Phycisphaerae
OTU4259	0.000990875	0.00124923	7.26296e-05	0.000944184	0.000750505	p__Acidobacteriota	c__Acidobacteriae
OTU5533	0.000337209	0.000268729	9.68394e-05	1.21049e-05	0.000121049	p__Gemmatimonadota	c__Gemmatimonadetes
OTU5941	6.74417e-05	5.08407e-05	2.42099e-05	0.000205784	4.84197e-05	p__Proteobacteria	c__Gammaproteobacteria
OTU4542	3.63148e-05	7.98925e-05	0.000205784	2.42099e-05	2.42099e-05	p__Proteobacteria	c__Gammaproteobacteria
OTU9015	2.59391e-05	0.000137996	0.000205784	2.42099e-05	0.000181574	p__Proteobacteria	c__Alphaproteobacteria
OTU4639	5.18783e-05	9.44184e-05	0.000193679	8.47345e-05	0.000193679	p__Gemmatimonadota	c__BD2-11_terrestrial_group
OTU9432	9.33809e-05	4.35777e-05	2.42099e-05	0.000157364	1.21049e-05	p__Myxococcota	c__Myxococcia
OTU5254	0.000103757	0.0001961	0.000217889	1.21049e-05	0.000145259	p__Chloroflexi	c__Anaerolineae
OTU7976	0.000710732	0.00314486	0.00234836	0.000968394	0.00223941	p__Proteobacteria	c__Alphaproteobacteria
OTU4056	5.18783e-06	3.63148e-05	1.21049e-05	1.21049e-05	1.21049e-05	p__Verrucomicrobiota	c__Verrucomicrobiae
OTU4468	0.000145259	0.000573773	0.000314728	0.000326833	0.000145259	p__Actinobacteriota	c__Actinobacteria
OTU885	5.18783e-06	1.45259e-05	1.21049e-05	1.21049e-05	2.42099e-05	p__Planctomycetota	c__Planctomycetes
OTU8963	0.000181574	0.000435777	0.000205784	0.000121049	0.000484197	p__Chloroflexi	c__Chloroflexia
OTU10616	1.03757e-05	2.90518e-05	1.21049e-05	2.42099e-05	2.42099e-05	p__Myxococcota	c__Polyangia
OTU7174	0.000114132	0.000101681	8.47345e-05	0.000363148	0.000121049	p__Proteobacteria	c__Alphaproteobacteria
OTU7315	1.03757e-05	2.90518e-05	2.42099e-05	6.05246e-05	6.05246e-05	p__Gemmatimonadota	c__BD2-11_terrestrial_group
OTU1642	0.000202325	0.000101681	8.47345e-05	3.63148e-05	0.000157364	p__Bacteroidota	c__Bacteroidia
OTU9319	4.66904e-05	7.26296e-05	3.63148e-05	0.000108944	6.05246e-05	p__Myxococcota	c__Polyangia
OTU2781	0.000295706	0.000239678	0.000193679	0.00085945	0.000254203	p__Proteobacteria	c__Alphaproteobacteria
OTU10901	5.70661e-05	1.45259e-05	2.42099e-05	1.21049e-05	2.42099e-05	p__Planctomycetota	c__Pla3_lineage
OTU7001	9.33809e-05	0.000275992	1.21049e-05	7.26296e-05	0.00088366	p__Chloroflexi	c__Chloroflexia
OTU7163	7.26296e-05	7.26296e-06	1.21049e-05	0.000242099	3.63148e-05	p__Bacteroidota	c__Bacteroidia
OTU4280	2.59391e-05	7.98925e-05	9.68394e-05	0.000108944	4.84197e-05	p__Myxococcota	c__Polyangia
OTU11003	0.000155635	0.000363148	4.84197e-05	0.000338938	0.000423672	p__Actinobacteriota	c__Acidimicrobiia
OTU290	3.1127e-05	3.63148e-05	0.000205784	2.42099e-05	3.63148e-05	p__Planctomycetota	c__OM190
OTU10161	8.8193e-05	0.000116207	2.42099e-05	0.000205784	3.63148e-05	p__Proteobacteria	c__Gammaproteobacteria
OTU11292	0.000539534	0.000268729	0.000508407	0.000423672	0.000157364	p__Myxococcota	c__Polyangia
OTU8157	0.000223076	0.000137996	0.000242099	2.42099e-05	0.000145259	p__Chloroflexi	c__Anaerolineae
OTU7839	2.07513e-05	1.45259e-05	0.00118628	1.21049e-05	1.21049e-05	p__Actinobacteriota	c__Thermoleophilia
OTU8865	0.00136959	0.00263645	0.00202152	0.00165837	0.00152522	p__Actinobacteriota	c__Thermoleophilia
OTU6158	0.00114132	0.00083524	0.000823135	0.000290518	0.000544722	p__Acidobacteriota	c__Vicinamibacteria
OTU2773	0.00023864	0.000159785	8.47345e-05	0.000338938	0.000229994	p__Acidobacteriota	c__Acidobacteriae
OTU5476	0.000186762	0.000275992	0.000108944	1.21049e-05	0.000302623	p__Bacteroidota	c__Bacteroidia
OTU4345	7.26296e-05	0.00012347	6.05246e-05	1.21049e-05	3.63148e-05	p__Bacteroidota	c__Bacteroidia
OTU9148	5.18783e-05	8.71555e-05	6.05246e-05	2.42099e-05	6.05246e-05	p__Chloroflexi	c__Anaerolineae
OTU3537	2.59391e-05	7.26296e-06	2.42099e-05	2.42099e-05	1.21049e-05	p__Planctomycetota	c__OM190
OTU6964	0.00115689	0.00135091	0.00211836	0.00085945	0.00262677	p__Acidobacteriota	c__Vicinamibacteria
OTU7256	4.15026e-05	3.63148e-05	2.42099e-05	7.26296e-05	2.42099e-05	p__Proteobacteria	c__Alphaproteobacteria
OTU1167	0.000212701	0.000326833	0.000193679	4.84197e-05	0.000254203	p__Acidobacteriota	c__Vicinamibacteria
OTU2880	2.59391e-05	2.90518e-05	3.63148e-05	1.21049e-05	1.21049e-05	p__Proteobacteria	c__Gammaproteobacteria
OTU6827	0.00040465	0.00119839	1.21049e-05	0.000302623	0.00288097	p__Planctomycetota	c__Phycisphaerae
OTU9273	0.000129696	5.81036e-05	9.68394e-05	1.21049e-05	1.21049e-05	p__Actinobacteriota	c__Actinobacteria
OTU2806	9.85687e-05	0.000116207	6.05246e-05	0.000750505	7.26296e-05	p__Bacteroidota	c__Bacteroidia
OTU1842	0.00019195	0.000907869	0.000290518	0.000133154	0.000774715	p__Bdellovibrionota	c__Bdellovibrionia
OTU4574	0.000804113	0.0001961	0.000411567	0.000193679	0.000193679	p__Methylomirabilota	c__Methylomirabilia
OTU6047	0.000134883	2.90518e-05	2.42099e-05	4.84197e-05	4.84197e-05	p__Acidobacteriota	c__Thermoanaerobaculia
OTU2031	0.00161341	0.00130007	0.00335306	0.0012226	0.00202152	p__Acidobacteriota	c__Vicinamibacteria
OTU2506	6.74417e-05	0.000203363	0.000242099	8.47345e-05	0.000266308	p__Gemmatimonadota	c__BD2-11_terrestrial_group
OTU294	9.85687e-05	0.000174311	0.000108944	0.000108944	0.000157364	p__Bacteroidota	c__Bacteroidia
OTU2723	0.000150447	0.000152522	0.000145259	0.000605246	0.000290518	p__Acidobacteriota	c__Vicinamibacteria
OTU6950	5.18783e-05	4.35777e-05	3.63148e-05	0.000121049	6.05246e-05	p__SAR324_cladeMarine_group_B	c__norank_p__SAR324_cladeMarine_group_B
OTU10157	0.000134883	0.000203363	4.84197e-05	0.000459987	0.000157364	p__Proteobacteria	c__Alphaproteobacteria
OTU6234	0.000539534	7.98925e-05	0.000459987	6.05246e-05	2.42099e-05	p__Chloroflexi	c__KD4-96
OTU654	2.59391e-05	6.53666e-05	2.42099e-05	3.63148e-05	8.47345e-05	p__Proteobacteria	c__Gammaproteobacteria
OTU3605	1.55635e-05	5.08407e-05	3.63148e-05	1.21049e-05	1.21049e-05	p__Chloroflexi	c__Chloroflexia
OTU3483	4.66904e-05	1.45259e-05	2.42099e-05	6.05246e-05	2.42099e-05	p__Cyanobacteria	c__Vampirivibrionia
OTU10554	0.000321645	0.000188837	0.00113786	0.000108944	0.000217889	p__Acidobacteriota	c__Blastocatellia
OTU8716	0.000124508	2.90518e-05	3.63148e-05	2.42099e-05	3.63148e-05	p__Bacteroidota	c__Bacteroidia
OTU4520	0.000108944	0.000348622	0.000520512	0.000145259	0.000363148	p__Proteobacteria	c__Gammaproteobacteria
OTU8405	0.000472092	0.00234593	0.000593141	0.000181574	0.00313518	p__Gemmatimonadota	c__Gemmatimonadetes
OTU1652	2.59391e-05	9.44184e-05	9.68394e-05	1.21049e-05	0.000108944	p__Planctomycetota	c__OM190
OTU88	0.000482468	0.00131459	0.00134365	0.000326833	0.00133154	p__Methylomirabilota	c__Methylomirabilia
OTU720	0.000140071	8.71555e-05	0.000121049	4.84197e-05	0.000169469	p__Myxococcota	c__Polyangia
OTU1316	1.03757e-05	5.81036e-05	0.000145259	0.000108944	6.05246e-05	p__Acidobacteriota	c__Thermoanaerobaculia
OTU786	0.00016601	0.000167048	0.000387358	0.000157364	0.000157364	p__Planctomycetota	c__Pla4_lineage
OTU7639	1.03757e-05	2.90518e-05	0.000133154	6.05246e-05	2.42099e-05	p__Actinobacteriota	c__Actinobacteria
OTU1837	0.000249016	0.000188837	4.84197e-05	0.000605246	0.000145259	p__Bacteroidota	c__Bacteroidia
OTU2769	0.000264579	0.000130733	0.000520512	0.000242099	0.000157364	p__Proteobacteria	c__Alphaproteobacteria
OTU573	5.18783e-06	2.90518e-05	1.21049e-05	1.21049e-05	2.42099e-05	p__Proteobacteria	c__Alphaproteobacteria
OTU5024	0.000176386	0.000508407	0.000629456	1.21049e-05	0.000290518	p__Proteobacteria	c__Gammaproteobacteria
OTU2632	2.07513e-05	3.63148e-05	1.21049e-05	0.000133154	4.84197e-05	p__Proteobacteria	c__Alphaproteobacteria
OTU3347	0.000741859	0.000726296	0.00187626	0.000423672	0.000556827	p__Acidobacteriota	c__Vicinamibacteria
OTU6608	0.00035796	0.000653666	0.00081103	0.000484197	0.000653666	p__Chloroflexi	c__KD4-96
OTU9074	0.000689981	0.000588299	0.000617351	0.00119839	0.000435777	p__Proteobacteria	c__Gammaproteobacteria
Fungi			Average relative abundance
OTU	Cabbage soil	Kale soil	Uncultivated soil	Cucumber soil	Tomato soil	Phylum	Class
OTU2641	7.51784e-06	4.88659e-05	0.00066157	7.51784e-06	1.50357e-05	p__Basidiomycota	c__Leotiomycetes
OTU4875	0.000781855	0.000308231	0.00112768	0.000338303	6.76605e-05	p__Ascomycota	c__Sordariomycetes
OTU2269	0.000150357	0.000165392	0.000142839	0.000187946	2.25535e-05	p__Ascomycota	c__Sordariomycetes
OTU3161	0.000330785	0.0187608	0.000962283	0.0189224	0.0224708	p__Ascomycota	c__Sordariomycetes
OTU3613	4.13481e-05	0.0011803	0.00145094	0.000526249	2.25535e-05	p__Ascomycota	c__Mortierellomycetes
OTU4680	0.00183059	0.000124044	0.023824	0.000511213	7.51784e-05	p__Mortierellomycota	c__Sordariomycetes
OTU5113	0.000293196	0.000687882	0.00209748	0.000541284	0.0011803	p__Ascomycota	c__Sordariomycetes
OTU4109	0.00184939	0.000157875	0.00034582	0.000639016	7.51784e-06	p__Ascomycota	c__Tremellomycetes
OTU5512	4.88659e-05	0.000488659	0.00131562	0.000541284	0.000135321	p__Ascomycota	c__Sordariomycetes
OTU2948	0.000165392	0.000514972	0.000240571	0.000300713	0.000210499	p__Ascomycota	c__Sordariomycetes
OTU3518	8.64551e-05	0.000210499	8.26962e-05	0.000150357	0.000180428	p__Ascomycota	c__Sordariomycetes
OTU3337	0.0072923	0.00427389	0.00314246	0.00646534	0.00127803	p__Ascomycota	c__Mortierellomycetes
OTU4626	3.38303e-05	4.5107e-05	0.000932212	7.51784e-06	1.50357e-05	p__Ascomycota	c__Sordariomycetes
OTU3893	3.75892e-06	7.51784e-06	4.5107e-05	1.50357e-05	9.77319e-05	p__Ascomycota	c__Sordariomycetes
OTU4803	0.000575114	0.00428517	0.00171407	0.0029094	0.00219521	p__Ascomycota	c__Sordariomycetes
OTU3966	0.000778096	0.000293196	0.000864551	0.000879587	4.5107e-05	p__Ascomycota	c__Sordariomycetes
OTU175	0.032229	0.0454979	0.0112918	0.06006	0.00654052	p__Ascomycota	c__Dothideomycetes
OTU133	0.000499936	0.000458588	0.0018118	9.0214e-05	0.000157875	p__Ascomycota	c__Dothideomycetes
OTU5446	0.000409722	0.0021689	0.00163889	0.00215762	0.0166144	p__Ascomycota	c__Mortierellomycetes
OTU3847	0.00137201	0.00453701	0.00134569	0.0259816	0.0157499	p__Mortierellomycota	c__Dothideomycetes
OTU5000	5.26249e-05	4.5107e-05	0.00154116	7.51784e-05	7.51784e-06	p__Ascomycota	c__Sordariomycetes
OTU5345	8.26962e-05	0.00045107	0.00010525	0.000135321	0.000789373	p__Ascomycota	c__Tremellomycetes
OTU5378	4.13481e-05	0.000533766	0.00237564	9.0214e-05	0.000676605	p__Basidiomycota	c__Sordariomycetes
OTU5373	0.00180428	0.000142839	0.00034582	0.00275153	1.50357e-05	p__Ascomycota	c__Sordariomycetes
OTU3880	0.000300713	4.13481e-05	7.51784e-06	1.50357e-05	7.51784e-06	p__Ascomycota	c__Leotiomycetes
OTU3021	0.000917176	0.0100889	0.00786366	0.000977319	0.00562334	p__Ascomycota	c__Sordariomycetes
OTU3281	7.14194e-05	0.000315749	0.00220273	0.000601427	2.25535e-05	p__Ascomycota	c__Agaricomycetes
OTU2791	9.0214e-05	1.50357e-05	0.000233053	6.01427e-05	3.00713e-05	p__Basidiomycota	c__Olpidiomycetes
OTU5267	0.000578873	0.000439793	0.000368374	0.000796891	0.000398445	p__Ascomycota	c__Sordariomycetes
OTU4286	0.0109911	0.0196178	0.000714194	0.00381906	6.01427e-05	p__Ascomycota	c__Sordariomycetes
OTU3060	3.38303e-05	0.000781855	0.000233053	0.000120285	7.51784e-05	p__Ascomycota	c__Sordariomycetes
OTU2589	0.00413105	1.50357e-05	1.50357e-05	6.76605e-05	0.000135321	p__Ascomycota	c__Mortierellomycetes
OTU5274	1.50357e-05	0.000187946	0.000157875	3.00713e-05	9.0214e-05	p__Ascomycota	c__Tremellomycetes
OTU5552	0.000616463	0.000142839	0.00266131	5.26249e-05	0.000932212	p__Ascomycota	c__Leotiomycetes
OTU5124	6.01427e-05	0.000394686	0.000563838	1.50357e-05	0.000187946	p__Basidiomycota	c__Mortierellomycetes
OTU3180	0.00118406	0.00100363	0.0013081	0.000646534	0.000112768	p__Ascomycota	c__Leotiomycetes
OTU2805	5.26249e-05	1.50357e-05	3.75892e-05	1.50357e-05	8.26962e-05	p__Ascomycota	c__Sordariomycetes
OTU1949	0.000338303	1.50357e-05	1.50357e-05	0.000323267	7.51784e-06	p__Ascomycota	c__Sordariomycetes
OTU2108	0.000127803	0.000259365	4.5107e-05	1.50357e-05	1.50357e-05	p__Ascomycota	c__Mortierellomycetes
OTU4562	0.000233053	4.88659e-05	0.00121037	3.00713e-05	6.01427e-05	p__Basidiomycota	c__Pezizomycetes
OTU4961	1.12768e-05	1.50357e-05	0.000608945	7.51784e-06	7.51784e-06	p__Ascomycota	c__Sordariomycetes
OTU105	0.000315749	0.000323267	0.000142839	0.000669087	0.000150357	p__Ascomycota	c__Sordariomycetes
OTU5494	9.0214e-05	3.00713e-05	0.000548802	0.000413481	3.00713e-05	p__Ascomycota	c__Sordariomycetes
OTU3680	9.77319e-05	0.000127803	4.5107e-05	0.000210499	0.000466106	p__Ascomycota	c__Dothideomycetes
OTU3578	2.63124e-05	0.0295827	0.00169151	0.00726223	0.00402204	p__Mortierellomycota	c__Sordariomycetes
OTU4645	2.25535e-05	0.00010525	0.000202982	1.50357e-05	3.75892e-05	p__Ascomycota	c__Sordariomycetes
OTU4629	0.000432276	4.13481e-05	0.000841998	0.000669087	7.51784e-06	p__Ascomycota	c__Sordariomycetes
OTU3380	4.13481e-05	0.000101491	4.5107e-05	9.0214e-05	6.76605e-05	p__Ascomycota	c__Sordariomycetes
OTU2603	0.000248089	3.75892e-06	0.000526249	0.000225535	7.51784e-06	p__Ascomycota	c__Sordariomycetes
OTU4080	0.00333792	0.00209748	0.00038341	0.00328529	0.000721712	p__Ascomycota	c__Leotiomycetes
OTU2856	0.000112768	8.64551e-05	0.000270642	2.25535e-05	3.75892e-05	p__Ascomycota	c__Agaricomycetes
OTU2931	1.50357e-05	1.12768e-05	3.00713e-05	3.00713e-05	7.51784e-06	p__Ascomycota	c__unclassified_p__Mortierellomycota
OTU4642	1.87946e-05	8.26962e-05	0.00983333	0.0022328	0.00108257	p__Mortierellomycota	c__Sordariomycetes
OTU4212	0.000120285	0.000296955	3.00713e-05	0.00191705	8.26962e-05	p__Ascomycota	c__Dothideomycetes
OTU3649	0.000402204	0.000135321	0.000150357	3.00713e-05	0.000202982	p__Ascomycota	c__Sordariomycetes
OTU2402	0.000124044	0.00124044	0.000195464	0.000150357	0.000488659	p__Ascomycota	c__Tremellomycetes
OTU4964	3.00713e-05	0.00187946	0.042145	0.00405211	0.0150206	p__Ascomycota	c__Sordariomycetes
OTU4106	0.00100739	0.00115023	0.000150357	0.00294699	0.000879587	p__Ascomycota	c__Sordariomycetes
OTU3953	1.12768e-05	0.000210499	1.50357e-05	0.000233053	0.000977319	p__Ascomycota	c__Sordariomycetes
OTU3855	0.0029282	0.00113143	0.000202982	0.00693896	0.000360856	p__Ascomycota	c__unclassified_p__Rozellomycota
OTU2368	1.12768e-05	1.50357e-05	0.000210499	1.50357e-05	7.51784e-05	p__Rozellomycota	c__Sordariomycetes
OTU4448	0.000646534	0.00101867	0.000135321	0.0010976	0.000285678	p__Ascomycota	c__Sordariomycetes
OTU2253	0.00192832	1.87946e-05	0.00257862	0.000999872	9.77319e-05	p__Ascomycota	c__Sordariomycetes
OTU2994	9.3973e-05	0.00010525	7.51784e-06	0.000180428	7.51784e-06	p__Ascomycota	c__Sordariomycetes
OTU4143	3.75892e-06	3.75892e-06	3.00713e-05	1.50357e-05	7.51784e-06	p__Ascomycota	c__Sordariomycetes
OTU313	3.00713e-05	9.3973e-05	4.5107e-05	9.0214e-05	7.51784e-06	p__Ascomycota	c__Sordariomycetes
OTU5551	0.000578873	0.00142463	0.00944992	6.01427e-05	0.000120285	p__Ascomycota	c__Mortierellomycetes
OTU946	0.000436034	0.0029921	0.00192457	0.00349579	0.00102243	p__Mortierellomycota	c__Zoopagomycetes
OTU3515	1.87946e-05	3.75892e-06	7.51784e-06	0.00010525	3.00713e-05	p__Zoopagomycota	c__Dothideomycetes
OTU3473	1.12768e-05	3.75892e-05	0.000368374	0.000323267	1.50357e-05	p__Ascomycota	c__Leotiomycetes
OTU3521	0.00267259	0.0208658	0.0010976	0.0465504	0.114301	p__Ascomycota	c__Mortierellomycetes
OTU2344	0.000308231	9.0214e-05	0.000157875	3.75892e-05	0.000270642	p__Ascomycota	c__Sordariomycetes
OTU2586	0.000492418	3.38303e-05	0.00251848	3.00713e-05	3.00713e-05	p__Glomeromycota	c__Sordariomycetes
OTU2307	0.00367998	0.0110738	0.00045107	0.00557823	0.00497681	p__Ascomycota	c__Rozellomycotina_cls_Incertae_sedis
OTU3872	0.000135321	4.5107e-05	0.00010525	0.000285678	7.51784e-06	p__Ascomycota	c__Sordariomycetes
OTU1958	0.000131562	0.000131562	0.000218017	0.000330785	0.000135321	p__Ascomycota	c__Sordariomycetes
OTU4058	3.75892e-06	1.12768e-05	0.00157123	4.5107e-05	1.50357e-05	p__Ascomycota	c__Eurotiomycetes
OTU5911	1.12768e-05	7.51784e-06	0.000150357	0.00017291	3.75892e-05	p__Ascomycota	c__Tremellomycetes
OTU1947	7.51784e-06	0.000176669	3.75892e-05	3.75892e-05	7.51784e-05	p__Ascomycota	c__Sordariomycetes
OTU3898	1.12768e-05	1.87946e-05	6.01427e-05	2.25535e-05	3.00713e-05	p__Ascomycota	c__Dothideomycetes
OTU4129	0.000507454	0.000225535	0.00062398	0.000390927	1.50357e-05	p__Ascomycota	c__Dothideomycetes
OTU4726	3.00713e-05	3.75892e-05	0.00508206	8.26962e-05	4.5107e-05	p__Ascomycota	c__Sordariomycetes
OTU2082	0.000191705	0.00024433	0.000248089	0.000120285	1.50357e-05	p__Ascomycota	c__Sordariomycetes
OTU5544	0.0191404	0.0238541	0.0200877	0.0258839	0.0685326	p__Ascomycota	c__Sordariomycetes
OTU5487	8.64551e-05	7.89373e-05	8.26962e-05	6.01427e-05	2.25535e-05	p__Ascomycota	c__Eurotiomycetes
OTU2162	0.00296579	0.00477758	0.000894622	0.021486	0.0116827	p__Ascomycota	c__Agaricomycetes
OTU4588	9.77319e-05	5.26249e-05	0.000608945	7.51784e-06	3.75892e-05	p__Basidiomycota	c__Leotiomycetes
OTU2868	0.000436034	9.0214e-05	0.00010525	0.000353338	0.000360856	p__Ascomycota	c__Sordariomycetes
OTU3664	0.000180428	0.0124119	0.00396942	0.0275905	0.007375	p__Ascomycota	c__Sordariomycetes
OTU3026	4.88659e-05	0.000233053	0.00195464	3.00713e-05	9.77319e-05	p__Ascomycota	c__Dothideomycetes
OTU2697	0.000300713	3.75892e-05	0.000917176	7.51784e-06	7.51784e-06	p__Ascomycota	c__Sordariomycetes
OTU3632	3.75892e-06	3.75892e-06	0.000150357	2.25535e-05	3.00713e-05	p__Ascomycota	c__unclassified_p__Ascomycota
OTU4869	0.000390927	2.25535e-05	0.00214258	2.25535e-05	6.01427e-05	p__Ascomycota	c__Sordariomycetes
OTU5560	0.000300713	0.00121413	0.00403708	0.00201478	0.00503695	p__Mortierellomycota	c__Tremellomycetes
OTU5520	6.01427e-05	9.77319e-05	0.000473624	0.000127803	0.000142839	p__Basidiomycota	c__Sordariomycetes
OTU3984	2.25535e-05	1.87946e-05	6.76605e-05	0.000112768	7.51784e-06	p__Ascomycota	c__Sordariomycetes
OTU4240	7.14194e-05	7.89373e-05	0.000669087	0.000398445	4.5107e-05	p__Ascomycota	c__Sordariomycetes
OTU5374	6.01427e-05	0.000368374	0.00010525	5.26249e-05	0.00154116	p__Ascomycota	c__Mortierellomycetes
OTU5060	1.50357e-05	7.51784e-06	1.50357e-05	7.51784e-06	7.51784e-06	p__Mortierellomycota	c__Sordariomycetes
OTU1878	1.12768e-05	0.000101491	0.000398445	1.50357e-05	2.25535e-05	p__Ascomycota	c__Sordariomycetes
OTU2281	1.50357e-05	1.12768e-05	0.000195464	3.75892e-05	9.77319e-05	p__Ascomycota	c__Sordariomycetes

## Sheet: Table S8
Table S8 Correlation of dominant bacterial and fungal phyla and environmental factors
Sample	Environmental factors	Correlation coefficient	Pvalue	Signif
Proteobacteria	pH	-0.0944765	0.683752
Acidobacteriota	pH	-0.148715	0.519991
Actinobacteriota	pH	-0.569916	0.00699217	**
Chloroflexi	pH	0.412312	0.0632585
Gemmatimonadota	pH	0.176014	0.445347
Bacteroidota	pH	-0.0859701	0.710989
Myxococcota	pH	0.302284	0.182918
Methylomirabilota	pH	0.512418	0.0175476	*
Planctomycetota	pH	-0.115706	0.617465
Verrucomicrobiota	pH	0.0376829	0.871174
Ascomycota	pH	-0.308526	0.173596
Olpidiomycota	pH	0.437576	0.0472825	*
Mortierellomycota	pH	-0.702766	0.000381246	***
Basidiomycota	pH	-0.119844	0.604851
Rozellomycota	pH	-0.388243	0.0820021
Chytridiomycota	pH	-0.394077	0.0771205
Glomeromycota	pH	0.0985306	0.670901
Blastocladiomycota	pH	0.202638	0.378355
Kickxellomycota	pH	-0.142847	0.536771
Basidiobolomycota	pH	-0.43989	0.0459919	*
Proteobacteria	OM	-0.441814	0.0449395	*
Acidobacteriota	OM	0.207791	0.366083
Actinobacteriota	OM	0.798371	1.43925e-05	***
Chloroflexi	OM	-0.834961	2.50101e-06	***
Gemmatimonadota	OM	-0.339415	0.132259
Bacteroidota	OM	0.288221	0.205151
Myxococcota	OM	-0.0155568	0.946638
Methylomirabilota	OM	0.148609	0.520291
Planctomycetota	OM	0.461904	0.0350318	*
Verrucomicrobiota	OM	0.336813	0.135442
Ascomycota	OM	0.271799	0.233311
Olpidiomycota	OM	-0.291296	0.200142
Mortierellomycota	OM	0.0702544	0.76219
Basidiomycota	OM	0.495641	0.0223211	*
Rozellomycota	OM	0.440823	0.0454792	*
Chytridiomycota	OM	0.541325	0.0112677	*
Glomeromycota	OM	0.115832	0.617078
Blastocladiomycota	OM	-0.399291	0.0729446
Kickxellomycota	OM	0.47645	0.0289949	*
Basidiobolomycota	OM	-0.527773	0.0139331	*
Proteobacteria	AN	-0.34055	0.130887
Acidobacteriota	AN	0.0855704	0.712278
Actinobacteriota	AN	0.658062	0.00118379	**
Chloroflexi	AN	-0.671274	0.000863565	***
Gemmatimonadota	AN	-0.210476	0.359783
Bacteroidota	AN	0.407272	0.0668841
Myxococcota	AN	-0.0655556	0.777697
Methylomirabilota	AN	0.141244	0.541397
Planctomycetota	AN	0.319225	0.158387
Verrucomicrobiota	AN	0.301661	0.183866
Ascomycota	AN	0.139356	0.546869
Olpidiomycota	AN	-0.146207	0.527132
Mortierellomycota	AN	-0.10735	0.643252
Basidiomycota	AN	0.582093	0.00563266	**
Rozellomycota	AN	0.479407	0.027875	*
Chytridiomycota	AN	0.442454	0.0445936	*
Glomeromycota	AN	0.0276177	0.905408
Blastocladiomycota	AN	-0.418022	0.059333
Kickxellomycota	AN	0.288275	0.205063
Basidiobolomycota	AN	-0.643825	0.00163611	**
Proteobacteria	AP	-0.00473654	0.983743
Acidobacteriota	AP	-0.0891164	0.700873
Actinobacteriota	AP	0.0586657	0.800581
Chloroflexi	AP	-0.251907	0.270644
Gemmatimonadota	AP	0.678323	0.000725202	***
Bacteroidota	AP	0.471196	0.0310725	*
Myxococcota	AP	0.260901	0.253324
Methylomirabilota	AP	-0.387681	0.0824839
Planctomycetota	AP	0.552505	0.00939566	**
Verrucomicrobiota	AP	-0.458489	0.0365826	*
Ascomycota	AP	0.114473	0.621243
Olpidiomycota	AP	-0.0185841	0.936273
Mortierellomycota	AP	-0.230703	0.31435
Basidiomycota	AP	-0.0343534	0.882477
Rozellomycota	AP	-0.0321271	0.890047
Chytridiomycota	AP	-0.404629	0.0688472
Glomeromycota	AP	-0.713167	0.000284448	***
Blastocladiomycota	AP	-0.000969545	0.996672
Kickxellomycota	AP	-0.330201	0.143772
Basidiobolomycota	AP	-0.171837	0.45639
Proteobacteria	AK	0.311639	0.169071
Acidobacteriota	AK	-0.254232	0.266098
Actinobacteriota	AK	-0.104602	0.65182
Chloroflexi	AK	0.0498252	0.830173
Gemmatimonadota	AK	0.698145	0.000432559	***
Bacteroidota	AK	0.352353	0.117223
Myxococcota	AK	0.226789	0.32286
Methylomirabilota	AK	-0.533941	0.012663	*
Planctomycetota	AK	0.183408	0.426147
Verrucomicrobiota	AK	-0.667786	0.000939937	***
Ascomycota	AK	0.0287234	0.901638
Olpidiomycota	AK	-0.00132772	0.995443
Mortierellomycota	AK	0.0116606	0.959991
Basidiomycota	AK	-0.0979366	0.672778
Rozellomycota	AK	-0.0457758	0.843805
Chytridiomycota	AK	-0.427104	0.0534746
Glomeromycota	AK	-0.733598	0.000154053	***
Blastocladiomycota	AK	0.113415	0.624493
Kickxellomycota	AK	-0.539389	0.0116208	*
Basidiobolomycota	AK	0.263643	0.24819
Proteobacteria	TN	-0.471645	0.0308904	*
Acidobacteriota	TN	0.262805	0.249752
Actinobacteriota	TN	0.799089	1.39546e-05	***
Chloroflexi	TN	-0.894249	4.64207e-08	***
Gemmatimonadota	TN	-0.279643	0.219563
Bacteroidota	TN	0.250299	0.273816
Myxococcota	TN	0.0215491	0.926131
Methylomirabilota	TN	0.0956376	0.680063
Planctomycetota	TN	0.564627	0.00766142	**
Verrucomicrobiota	TN	0.30218	0.183075
Ascomycota	TN	0.258264	0.258327
Olpidiomycota	TN	-0.269155	0.23807
Mortierellomycota	TN	0.0526814	0.820586
Basidiomycota	TN	0.449675	0.0408333	*
Rozellomycota	TN	0.320721	0.156336
Chytridiomycota	TN	0.509987	0.0181833	*
Glomeromycota	TN	0.0583572	0.801609
Blastocladiomycota	TN	-0.382907	0.0866654
Kickxellomycota	TN	0.502484	0.0202627	*
Basidiobolomycota	TN	-0.507329	0.0188993	*
Proteobacteria	TP	0.44683	0.0422844	*
Acidobacteriota	TP	-0.431519	0.0507925
Actinobacteriota	TP	-0.0505854	0.827619
Chloroflexi	TP	0.123585	0.59354
Gemmatimonadota	TP	0.538059	0.0118686	*
Bacteroidota	TP	0.312149	0.168337
Myxococcota	TP	0.305625	0.177886
Methylomirabilota	TP	-0.389233	0.0811584
Planctomycetota	TP	-0.0978804	0.672956
Verrucomicrobiota	TP	-0.672432	0.000839409	***
Ascomycota	TP	0.0647603	0.78033
Olpidiomycota	TP	-0.0795389	0.731811
Mortierellomycota	TP	0.145313	0.529689
Basidiomycota	TP	0.0353971	0.878931
Rozellomycota	TP	0.122616	0.596462
Chytridiomycota	TP	-0.321045	0.155894
Glomeromycota	TP	-0.561343	0.00810289	**
Blastocladiomycota	TP	0.111086	0.63167
Kickxellomycota	TP	-0.568506	0.00716577	**
Basidiobolomycota	TP	0.383037	0.0865492
Proteobacteria	TK	0.230386	0.315034
Acidobacteriota	TK	-0.397195	0.074602
Actinobacteriota	TK	-0.640779	0.00174975	**
Chloroflexi	TK	0.692984	0.000496747	***
Gemmatimonadota	TK	0.43628	0.0480171	*
Bacteroidota	TK	0.111374	0.630783
Myxococcota	TK	0.157398	0.495627
Methylomirabilota	TK	0.19301	0.401892
Planctomycetota	TK	-0.440948	0.0454106	*
Verrucomicrobiota	TK	-0.340143	0.131378
Ascomycota	TK	-0.449382	0.0409811	*
Olpidiomycota	TK	0.506405	0.0191534	*
Mortierellomycota	TK	-0.539436	0.0116121	*
Basidiomycota	TK	-0.0220906	0.92428
Rozellomycota	TK	-0.0636213	0.784104
Chytridiomycota	TK	-0.543138	0.010945	*
Glomeromycota	TK	-0.266194	0.243472
Blastocladiomycota	TK	0.216849	0.345079
Kickxellomycota	TK	-0.611116	0.00324944	**
Basidiobolomycota	TK	-0.140038	0.544891
Proteobacteria	CA	0.0192205	0.934096
Acidobacteriota	CA	0.251724	0.271003
Actinobacteriota	CA	-0.438721	0.0466403	*
Chloroflexi	CA	0.297847	0.189747
Gemmatimonadota	CA	0.0175303	0.93988
Bacteroidota	CA	-0.552053	0.009466	**
Myxococcota	CA	0.0594305	0.798033
Methylomirabilota	CA	-0.0295255	0.898905
Planctomycetota	CA	-0.152599	0.509023
Verrucomicrobiota	CA	-0.0172927	0.940694
Ascomycota	CA	-0.358801	0.110206
Olpidiomycota	CA	0.33198	0.141496
Mortierellomycota	CA	0.0256965	0.911963
Basidiomycota	CA	-0.381053	0.0883305
Rozellomycota	CA	-0.731396	0.000165005	***
Chytridiomycota	CA	-0.350197	0.119638
Glomeromycota	CA	0.0602009	0.795468
Blastocladiomycota	CA	-0.0443159	0.84873
Kickxellomycota	CA	-0.017164	0.941135
Basidiobolomycota	CA	0.486876	0.0251978	*
Proteobacteria	UR	-0.480134	0.0276049	*
Acidobacteriota	UR	0.40202	0.0708278
Actinobacteriota	UR	0.594607	0.00447108	**
Chloroflexi	UR	-0.769424	4.55504e-05	***
Gemmatimonadota	UR	-0.197158	0.391654
Bacteroidota	UR	0.0868785	0.708063
Myxococcota	UR	0.0432327	0.852388
Methylomirabilota	UR	-0.0744872	0.748295
Planctomycetota	UR	0.822341	4.77992e-06	***
Verrucomicrobiota	UR	0.262358	0.250588
Ascomycota	UR	0.475425	0.0293913	*
Olpidiomycota	UR	-0.442502	0.0445678	*
Mortierellomycota	UR	0.173991	0.450678
Basidiomycota	UR	0.131863	0.568835
Rozellomycota	UR	0.078168	0.736273
Chytridiomycota	UR	0.349309	0.120644
Glomeromycota	UR	-0.0314038	0.892508
Blastocladiomycota	UR	-0.0812614	0.726216
Kickxellomycota	UR	0.490848	0.0238597	*
Basidiobolomycota	UR	-0.259341	0.256277
Proteobacteria	SU	0.011865	0.95929
Acidobacteriota	SU	-0.237447	0.300012
Actinobacteriota	SU	0.483338	0.0264392	*
Chloroflexi	SU	-0.435908	0.0482297	*
Gemmatimonadota	SU	0.205786	0.370832
Bacteroidota	SU	0.556182	0.00883868	**
Myxococcota	SU	0.200565	0.383354
Methylomirabilota	SU	-0.127104	0.582985
Planctomycetota	SU	0.152483	0.509347
Verrucomicrobiota	SU	-0.366483	0.102253
Ascomycota	SU	0.0932573	0.687634
Olpidiomycota	SU	-0.126895	0.583608
Mortierellomycota	SU	0.0295895	0.898687
Basidiomycota	SU	0.545093	0.0106056	*
Rozellomycota	SU	0.429287	0.0521355
Chytridiomycota	SU	0.118644	0.608499
Glomeromycota	SU	-0.421175	0.0572464
Blastocladiomycota	SU	-0.173466	0.452067
Kickxellomycota	SU	-0.243526	0.287436
Basidiobolomycota	SU	-0.200823	0.382731
Proteobacteria	PHO	-0.527657	0.0139581	*
Acidobacteriota	PHO	0.182287	0.42903
Actinobacteriota	PHO	0.107784	0.641901
Chloroflexi	PHO	-0.138328	0.549859
Gemmatimonadota	PHO	-0.566475	0.00742189	**
Bacteroidota	PHO	-0.280794	0.217592
Myxococcota	PHO	0.196852	0.392405
Methylomirabilota	PHO	0.806832	9.92327e-06	***
Planctomycetota	PHO	0.0111732	0.961662
Verrucomicrobiota	PHO	0.321377	0.155443
Ascomycota	PHO	0.0272368	0.906707
Olpidiomycota	PHO	-0.0122871	0.957843
Mortierellomycota	PHO	-0.160292	0.487632
Basidiomycota	PHO	0.200033	0.384645
Rozellomycota	PHO	0.0532998	0.818514
Chytridiomycota	PHO	0.30264	0.182377
Glomeromycota	PHO	0.503382	0.0200043	*
Blastocladiomycota	PHO	0.223777	0.3295
Kickxellomycota	PHO	0.414066	0.0620326
Basidiobolomycota	PHO	-0.384042	0.0856575
Note：The green fonts represent the top10 dominant bacterial phyla in relative abundance,the blue fonts represent the top10 dominantfungal phyla in relative abundance. "***"Shows significance at p ≤ 0.001, "**" at 0.001 < p≤ 0.01, "*" at 0.01 < p≤ 0.05.

## Sheet: Table S9
Table S9 Pearson correlation analysis of environmental factors
	pH	OM	AN	AP	AK	TN	TP	TK	CA	UR	SU	PHO
pH	1	-0.326	-0.181	-0.193	-0.318	-0.359	-0.28	0.587**	0.05	-0.406	-0.41	0.354
OM		1	0.906**	0.061	-0.283	0.975**	-0.278	-0.510*	-0.569**	0.666**	0.536*	0.411
AN			1	-0.019	-0.342	0.826**	-0.307	-0.169	-0.695**	0.378	0.576**	0.352
AP				1	0.848**	0.189	0.503*	-0.098	-0.06	0.457*	0.418	-0.476*
AK					1	-0.164	0.780**	0.05	0.091	0.127	0.421	-0.627**
TN						1	-0.244	-0.606**	-0.473*	0.781**	0.531*	0.355
TP							1	0.205	0.05	-0.115	0.441*	-0.418
TK								1	-0.059	-0.813**	0.016	0.024
CA									1	-0.155	-0.560**	-0.206
UR										1	0.23	0.081
SU											1	0.068
PHO												1
Notes:“*” shows significance at P<0.05 level and "**" at P<0.01 level by two-tailed test.

[truncated: 4 more sheets: Table S10, Table S11, Table S12, Table S13]
